# Supplementary material for: Exercise rejuvenates microglia and reverses T cell accumulation in the aged female mouse brain
Source: Aging Cell. 2024 May 15;23(7):e14172. doi: 10.1111/acel.14172 (PMC11258432; doi:10.1111/acel.14172)
Supplement: Supplementary file 9 — Data S1. [file ACEL-23-e14172-s001.zip]

Archive with 4 entries (4 files):
- Chauquet Willis_Supp Tables.xlsx
- Chauquet Willis_Supplementary Figure Legends_final.docx
- Figure_SupplementaryNote_submitted.docx
- Figure_SupplementaryNote_submitted.eps
