# Supplementary material for: Exercise rejuvenates microglia and reverses T cell accumulation in the aged female mouse brain
Source: Aging Cell. 2024 May 15;23(7):e14172. doi: 10.1111/acel.14172 (PMC11258432; doi:10.1111/acel.14172)
Supplement: Supplementary file 9 — Data S1. [file ACEL-23-e14172-s001.zip › Chauquet Willis_Supp Tables.xlsx]

## Sheet: TOC
Supplementary table 1: Gene markers used to identify cell type.
Supplementary table 2: DEG identified between Young SED and Aged SED mice in Microglia.
Supplementary table 3: DEG identified between Young SED and Aged RUN mice in Microglia.
Supplementary table 4: DEG identified between young and aged mice in the Hammond et al dataset.
Supplementary table 5: Ligand Receptor pair specificity within different experimental conditions
Supplementary table 6: Gene markers used to identify microglia sub-type.
Supplementary table 7. DEG identified between Young SED and Aged SED in Astrocytes.
Supplementary table 8: DEG identified between Young SED and Aged RUN in Astrocytes.
Supplementary table 9: DEG identified between Young SED and Aged SED in Endothelial cells.
Supplementary table 10: DEG identified between Young SED and Aged RUN in Endothelial cells.
Supplementary table 11: DEG identified between Young SED and Aged SED in Oligodendrocytes.
Supplementary table 12: DEG identified between Young SED and Aged RUN in Oligodendrocytes.
Supplementary table 13: Sequencing metrics per experimental groups.

## Sheet: Table 1
Supplementary table 1: Gene markers used to identify cell type.
				Reference used for cell type identification
Cell type	Marker used:	Author	Publication date	Jounal	Title	PMID
NPC	Meg3	Oikari, L. E. et al.	2016	Data Brief	Data defining markers of human neural stem cell lineage potential.	26958640
NPC	Nhlh2	Park, M. et al.	2021	Int. J. Mol	Human Pluripotent Stem Cell-Derived Neural Progenitor Cells Promote Retinal Ganglion Cell Survival and Axon Recovery in an Optic Nerve Compression Animal Model.	34830410
NPC	Rtn1	Aubert, J. et al.	2003	Proc Natl Acad Sci U S A	Screening for mammalian neural genes via fluorescence-activated cell sorter purification of neural precursors from Sox1-gfp knock-in mice.	12923295
NPC	Gap43	Lin, L. et al.	2021	J. Cell. Mol. Med	Long non-coding RNA MEG3 promotes autophagy and apoptosis of nasopharyngeal carcinoma cells via PTEN up-regulation by binding to microRNA-21.	33332708
NPC	Dcx
NPC	Neurod1
Astrocytes	Gfap	Fujita, H. et al.	2014	PLoS One	Detailed expression pattern of aldolase C (Aldoc) in the cerebellum, retina and other areas of the CNS studied in Aldoc-Venus knock-in mice.	24475166
Astrocytes	Slc1a2	Bjørnsen, L. P. et al.	2014	J. Neurochem	The GLT-1 (EAAT2; slc1a2) glutamate transporter is essential for glutamate homeostasis in the neocortex of the mouse.	24224925
Astrocytes	Slc1a3	Batiuk, M. Y. et al.	2020	Nat. Commun	Identification of region-specific astrocyte subtypes at single cell resolution.	32139688
Astrocytes	Glul
Astrocytes	S100b
Astrocytes	Aldoc
Astrocytes	Aqp4
Oligodendrocytes	Olig1	Stolt, C. C. et al.	2002	Genes Dev	Terminal differentiation of myelin-forming oligodendrocytes depends on the transcription factor Sox10.	11799060
Oligodendrocytes	Cldn11	Morita, K. et al.	1999	J. Cell Biol	Claudin-11/OSP-based tight junctions of myelin sheaths in brain and Sertoli cells in testis.	10225958
Oligodendrocytes	Mbp	Peschl, P. et al.	2017	Front. Immunol	Myelin Oligodendrocyte Glycoprotein: Deciphering a Target in Inflammatory Demyelinating Diseases.	28533781
Oligodendrocytes	Mog	Lu, Q. R. et al.	2001	Proc Natl Acad Sci U S A	Oligodendrocyte lineage genes (OLIG) as molecular markers for human glial brain tumors.	11526205
Oligodendrocytes	Sox10
OPC	Pdgfra	Hall, A. et al.	1996	Development	Spinal cord oligodendrocytes develop from ventrally derived progenitor cells that express PDGF alpha-receptors.	9012528
OPC	Olig2	Valério-Gomes, B. et al.	2018	Front. Neuroanat	The Absolute Number of Oligodendrocytes in the Adult Mouse Brain.	30425626
OPC	Cspg4	Zhu, Q. et al.	2014	Development	Genetic evidence that Nkx2.2 and Pdgfra are major determinants of the timing of oligodendrocyte differentiation in the developing CNS.	24449836
OPC	Ptgds
Microglia	Cx3cr1	Sobue, A. et al.	2021	Acta Neuropathol	Microglial gene signature reveals loss of homeostatic microglia associated with neurodegeneration of Alzheimer’s disease.	33402227
Microglia	Tmem119	Jurga, A. M. et al.	2020	Front. Cell. Neurosci.	Overview of General and Discriminating Markers of Differential Microglia Phenotypes.	32848611
Microglia	Itgam	Waddell, L. A. et al.	2018	Front. Immunol	ADGRE1 (EMR1, F4/80) Is a Rapidly-Evolving Gene Expressed in Mammalian Monocyte-Macrophages.	30327653
Microglia	Ptprc
Microglia	Aif1
Microglia	Adgre1
Microglia	Cd68
Endothelial cell	Tek	Goncharov, N. et al.	2017	Oxid. Med. Cell	Markers and Biomarkers of Endothelium: When Something Is Rotten in the State.	29333215
Endothelial cell	Vwf	Payne, S. et al.	2018	Arterioscler Thromb Vasc Biol	Endothelial-Specific Cre Mouse Models.	30354251
Endothelial cell	Klf4	Roudnicky, F. et al.	2020	Proc Natl Acad Sci U S A	Inducers of the endothelial cell barrier identified through chemogenomic screening in genome-edited hPSC-endothelial cells.	32759214
Endothelial cell	Esam
Endothelial cell	Cd151
Endothelial cell	Cdh5
Endothelial cell	Kdr
Endothelial cell	Cldn5
Pericytes	Acta2	Brandt, M. M. et al.	2019	Sci. Rep	Transcriptome analysis reveals microvascular endothelial cell-dependent pericyte differentiation.	31666598
Pericytes	Des	Lindskog, H. et al.	2006	Thromb. Vasc	New insights to vascular smooth muscle cell and pericyte differentiation of mouse embryonic stem cells in vitro. Arterioscler.	16627807
Pericytes	Cspg4	Paquet-Fifield, S. et al.	2009	J. Clin. Invest	A role for pericytes as microenvironmental regulators of human skin tissue regeneration.	19652362
Pericytes	Enpep	Bagley, R. G. et al.	2008	Microvasc. Res	Endosialin/TEM 1/CD248 is a pericyte marker of embryonic and tumor neovascularization.	18761022
Pericytes	Rgs5	He, L. et al.	2016	Sci. Rep.	Analysis of the brain mural cell transcriptome.	27725773
Pericytes	Cd248
Pericytes	Kcnj8
Pericytes	Pdgfrb
Pericytes	Abcc9
T-cell	Trbc2	Szabo, P. A. et al.	2019	Nat. Commun	Single-cell transcriptomics of human T cells reveals tissue and activation signatures in health and disease.	31624246
T-cell	Trac	Sims, J. E. et al.	1984	Nature	Complexity of human T-cell antigen receptor β-chain constant- and variable-region genes.	6334238
T-cell	Cd3d
T-cell	Cd3g
T-cell	Cd3d
T-cell	Cd28

## Sheet: Table 2
Supplementary table 2: DEG identified between Young SED and Aged SED mice in Microglia.
Gene Name	Average Log Fold Change	P value
H2-D1	0.804506	2.10939e-56
B2m	0.313942	1.13822e-44
Lyz2	0.908086	1.18722e-39
Fth1	0.326181	1.20416e-39
Ifi27l2a	0.680363	4.89046e-36
H2-K1	0.633632	1.0804e-35
Cd74	0.862365	5.05263e-34
Hspa8	0.449548	1.29915e-31
Rpl37a	0.320917	5.58384e-28
P2ry12	-0.386313	3.95256e-25
Rps29	0.235743	1.53173e-24
Rps12	0.34814	2.74428e-24
Crlf2	0.397801	3.93846e-24
Rpl23	0.310575	4.76332e-23
Rpl37	0.283426	1.47005e-21
Ftl1	0.26304	8.20702e-21
Rpl35	0.417513	9.60646e-20
Rpl23a	0.264888	2.65597e-19
Cybb	0.258207	3.01425e-19
H2-Ab1	0.58031	7.80252e-19
Cst3	-0.107573	1.11442e-18
Rps27	0.258317	1.29262e-18
Rpl39	0.29823	1.36104e-18
Rps16	0.284611	4.51347e-18
Rpl38	0.37484	2.63099e-17
Eef1a1	0.211502	3.86732e-17
Rpsa	0.408144	4.26404e-17
Rpl27a	0.236816	1.17769e-16
Rplp2	0.254816	1.41813e-16
Ifitm3	0.493931	2.09594e-16
Rps14	0.244858	4.58607e-16
Rpl36	0.353625	7.60688e-16
Fxyd5	0.312059	9.59046e-16
H2-Q7	0.16376	1.02193e-15
Rpl41	0.245149	1.58214e-15
Rps24	0.243479	3.8951e-15
H2-Aa	0.535117	4.19417e-15
Rpl32	0.253343	4.34121e-15
Rpl26	0.248484	5.13997e-15
Cd52	0.536312	7.1863e-15
Rpl36a	0.361863	7.68592e-15
Rps19	0.277087	1.5798e-14
Rpl24	0.318523	2.23317e-14
Rps5	0.293824	2.95083e-14
Rps28	0.323731	3.30828e-14
Ifi204	0.215829	4.71361e-14
H2-Eb1	0.486578	6.14125e-14
Cx3cr1	-0.313489	7.22834e-14
Rpl10	0.209923	7.24115e-14
Cst7	0.373521	8.07582e-14
Rps18	0.266358	1.15865e-13
Rps15	0.256705	1.25356e-13
Rps17	0.286619	1.50317e-13
Rps15a	0.254398	1.70335e-13
Rpl34	0.249536	2.05021e-13
Rps8	0.249398	2.09827e-13
Rack1	0.381694	2.49171e-13
Rps9	0.222569	6.4968e-13
Rpl31	0.251188	1.0518e-12
Rpl17	0.241754	1.23885e-12
Fcrls	-0.289187	1.63264e-12
Fau	0.190867	1.74229e-12
Arhgap15	0.132818	2.6059e-12
Lsp1	0.287904	3.48305e-12
Axl	0.174757	4.01122e-12
Rnase4	-0.325052	4.62284e-12
Rps20	0.294072	5.55482e-12
Rplp1	0.157571	7.7409e-12
Wfdc17	0.300956	8.27171e-12
Rpl6	0.230564	9.35847e-12
Anxa5	0.26655	9.67428e-12
Rpl30	0.253717	1.48411e-11
Spp1	0.362797	1.5219e-11
Crip1	0.321584	1.80514e-11
Rpl19	0.227301	2.17578e-11
Tmem119	-0.316652	2.6385e-11
Rpl18a	0.182671	3.33666e-11
Ms4a7	0.245099	3.84892e-11
Cd63	0.424114	4.63438e-11
Rps4x	0.20062	4.74435e-11
Rps7	0.249046	4.88765e-11
Rps25	0.232017	5.21428e-11
Rps11	0.205146	6.00662e-11
Rpl11	0.234897	1.06713e-10
Rpl7a	0.288556	1.20143e-10
Rps21	0.284139	1.27808e-10
H2-DMa	0.350362	1.37988e-10
Ecscr	-0.355224	1.46468e-10
Lgals3	0.26272	1.65784e-10
Cd48	0.285313	1.87417e-10
Rpl22	0.312882	2.36023e-10
Rps10	0.237493	3.77896e-10
Rps23	0.175639	5.72392e-10
Rps13	0.252337	7.03781e-10
Tnfsf13b	0.161752	7.56561e-10
Cd72	0.168131	9.53213e-10
Rplp0	0.222771	1.20242e-09
Ttr	0.0987103	1.20745e-09
Arhgap5	-0.312657	1.52239e-09
Rpl3	0.233596	1.56111e-09
Ctsb	0.254311	1.9188e-09
Gm26740	0.211487	2.57545e-09
Rpl28	0.259644	2.72692e-09
Ifi207	0.127883	2.73593e-09
Rpl10a	0.282751	3.64807e-09
Ccl5	0.146664	4.60484e-09
Rpl35a	0.173384	4.85321e-09
Rpl21	0.181985	4.92083e-09
Rps27a	0.206376	5.30749e-09
Rpl13	0.169759	7.58731e-09
Tpt1	0.207287	7.61575e-09
Cxcl16	0.260217	7.98669e-09
H2-Q6	0.078275	8.93554e-09
Klf2	0.302477	8.97083e-09
Scoc	-0.311829	9.98899e-09
Rps26	0.321501	1.11263e-08
AB124611	0.112087	1.37333e-08
Mndal	0.136906	1.47107e-08
Npc2	0.272645	1.57322e-08
Itgax	0.0806394	1.91569e-08
AW112010	0.267302	2.03313e-08
Rpl18	0.245475	2.3834e-08
H2-Q4	0.130073	2.63889e-08
Rpl7	0.213458	3.39497e-08
Rps2	0.252795	3.5004e-08
H2-T22	0.172402	6.06009e-08
Phf11b	0.180681	6.32628e-08
Hsp90ab1	0.267496	6.51246e-08
Selplg	-0.238197	7.09556e-08
Slfn2	0.219945	8.26067e-08
Dusp1	0.265054	8.3278e-08
Irf7	0.16113	8.53802e-08
Rpl9	0.210418	1.17167e-07
Rps3a1	0.201524	1.33872e-07
Ctsz	0.197934	1.36459e-07
Rpl13a	0.270715	1.59605e-07
Il1b	0.153132	1.63394e-07
P2ry13	-0.292078	1.78195e-07
Folr2	0.176025	2.24622e-07
Vim	0.164004	2.42195e-07
Sh3bgrl3	0.249123	2.81573e-07
Gm2000	0.249926	2.98532e-07
Zbp1	0.0950864	3.13745e-07
Ltc4s	-0.270718	4.1618e-07
Ifi203	0.140526	4.39034e-07
Capg	0.248557	4.61967e-07
Rpl12	0.2602	4.67399e-07
Gpi1	0.255	6.6898e-07
Sft2d1	-0.248713	7.81185e-07
Ctsh	0.224327	9.53896e-07
Olfml3	-0.249123	9.78867e-07
Dynll1	0.291235	1.39668e-06
Emp3	0.171444	1.42083e-06
Tmsb10	0.34984	1.45581e-06
Psmb8	0.282239	1.88046e-06
Plbd1	0.122996	2.23317e-06
Siglech	-0.245468	2.24691e-06
Ctss	0.0845461	3.07071e-06
Fos	0.392438	3.20027e-06
Sparc	-0.246262	3.4303e-06
Rpl29	0.221521	3.77238e-06
Rps6	0.189617	3.79645e-06
Lamp1	0.215559	3.88016e-06
Rpl8	0.216656	3.96701e-06
Igkc	0.0964065	5.11299e-06
Tspo	0.246795	6.41816e-06
Vsir	-0.227457	6.43166e-06
Gpr65	0.136177	7.59786e-06
Ciita	0.0661594	9.76188e-06
Rpl14	0.197942	1.47354e-05
Slamf7	0.0703665	1.66879e-05
Bcl2a1d	0.113592	1.73209e-05
Rpl5	0.256287	1.79854e-05
Clec12a	0.0800288	1.80362e-05
H2-M3	0.183204	1.82829e-05
Gm4951	0.10094	2.70268e-05
Rps3	0.175656	2.72031e-05
Rpl27-ps3	0.188597	3.15519e-05
Glipr1	0.10603	6.95826e-05
Rab7b	0.0695179	7.36343e-05
Sgk1	-0.274786	7.46399e-05
Eef1b2	0.264892	7.93084e-05
Uqcrh	0.265342	0.000103375
Tmem100	-0.24233	0.000117169
Bst2	0.32915	0.000135171
Psap	0.180124	0.000145506
Samhd1	0.187566	0.000159071
Ifi209	0.0770739	0.000171173
Ms4a4c	0.0801443	0.000186539
Rpl15	0.197936	0.000193067
Rsrp1	-0.186936	0.000197197
Fus	-0.23762	0.000203875
Mrc1	0.140888	0.00020699
Lgals1	0.214146	0.000306743
Tnfsf8	0.0509729	0.000327556
Ccl7	0.137517	0.000327556
Scimp	0.0706587	0.000342605
Oasl2	0.1045	0.000373843
Neat1	0.184725	0.000407047
Susd3	-0.256804	0.000416497
Atp5mpl	0.250712	0.000420769
Ass1	0.0655143	0.000436855
Wasf2	-0.246584	0.000491614
Arpc1b	0.209918	0.000516237
Il2rg	0.063588	0.000541122
Hpgds	-0.209874	0.000554276
P2rx4	0.204694	0.000570542
F13a1	0.165423	0.000579224
Mef2c	-0.201611	0.000589659
Napsa	0.0754696	0.000592615
Mgl2	0.115829	0.000605252
Igf1	0.0879605	0.000622402
Ddit4	-0.237117	0.000680092
Klf6	0.225661	0.000722138
Csf2ra	0.130451	0.000851991
Pfdn5	0.229254	0.00100236
Nfkbiz	0.126066	0.00104331
Mbp	0.334198	0.00104674
Pf4	0.234128	0.00125311
Ccl4	0.315023	0.0012639
Eif3e	0.229683	0.00141934
Pim1	0.109109	0.00145004
Ifit2	0.070449	0.00152093
Ifi211	0.0724992	0.0015412
Mcemp1	0.0605778	0.00161069
C130026I21Rik	0.0610881	0.00163213
Usp18	0.073578	0.00184465
Zfp36	0.274568	0.0019898
Cirbp	-0.238338	0.0020327
Cbr2	0.169056	0.00208455
Lpl	0.212084	0.00210532
Ifi213	0.04513	0.00224979
Hcar2	0.0537432	0.00230353
Phf11a	0.0343022	0.00231443
Id2	0.254995	0.00233336
Gm11808	0.195712	0.00257146
Cyp4f18	0.0439187	0.00262108
Ccl2	0.180044	0.0026984
Srgn	0.220286	0.00281717
Smpdl3a	0.10717	0.00283501
Hpgd	-0.235474	0.00387112
Rpl27	0.231799	0.00389627
Slamf8	0.0893718	0.00412024
Lgals3bp	0.179186	0.00417757
Tmsb4x	0.059071	0.00422924
Crybb1	-0.237486	0.00433611
Vcam1	0.12262	0.00434631
Lcp1	0.203351	0.00450606
Rhob	-0.221114	0.00518966
Zfhx3	-0.2292	0.00538803
mt-Co1	0.121375	0.00565972
Ier2	0.259947	0.00583276
Fgr	0.0528356	0.00603291
Fam129a	0.0847403	0.00621889
Scpep1	0.11233	0.00654855
Ctsc	0.252331	0.00706621
Ccnd2	0.0856749	0.00726408
Eif3f	0.228223	0.00731993
Il3ra	0.0647758	0.00756281
Dnase1l1	0.0500354	0.00879575
Gm8186	0.0831084	0.00891873
Ccrl2	0.116847	0.00957408
St13	0.193456	0.00974204
Samd9l	0.0550261	0.010021
Tmem106a	0.120402	0.0103308
Mcub	0.0545227	0.0115492
Cd164	-0.222093	0.0119403
Cfp	0.0695508	0.0120439
St8sia6	0.0682076	0.0135491
Tnf	0.101918	0.0154057
Eif3h	0.215163	0.0156857
Ifit3	0.111658	0.0176008
Gpr141	0.0429161	0.0177145
Stap1	0.049322	0.0183039
Hacd4	0.0978716	0.0184389
Snrnp70	-0.212852	0.0203007
Ccl8	0.107685	0.021024
Rsad2	0.0412111	0.021024
Bri3	0.202036	0.0211203
Atp1a2	-0.241614	0.0218838
Atf3	0.139455	0.022162
Foxn3	-0.228752	0.0223167
mt-Co2	0.134532	0.0225199
Dnaja1	0.210795	0.0237194
Gapdh	0.229647	0.024607
Cmtm6	-0.214307	0.025067
Milr1	0.114714	0.0263267
Klk8	0.18944	0.0264159
Tap1	0.0890399	0.0268581
Itga4	0.0607361	0.027534
Trf	0.208555	0.0279478
Gm34084	0.0494166	0.0294861
Ifitm2	0.135661	0.030462
Gm47283	0.0840693	0.0308961
Sp100	0.11053	0.0310406
Anxa6	0.0777675	0.0320012
Naalad2	0.0636769	0.0329414
Ccl9	-0.235046	0.034314
Shtn1	0.0306574	0.0353318
Snrpg	0.183675	0.0358727
Iqgap1	0.068399	0.0361544
Mpc1	-0.192013	0.0380748
Eif3m	0.176911	0.0384272
Prdx1	0.222149	0.0394649
Rpl22l1	0.220802	0.0400994
Mdfic	0.0534985	0.0419483
Snn	-0.187871	0.0447504
Mobp	0.178177	0.0468826
Ifit1	0.0756548	0.0474217
Dna2	0.0311449	0.0499255

## Sheet: Table 3
Supplementary table 3: DEG identified between Young SED and Aged RUN mice in Microglia.
Gene Name	Average Log Fold Change	P value
Hbb-bs	0.285221	3.82685e-24
Hspa8	0.366385	1.21511e-13
Hba-a1	0.154729	4.69931e-08
Ccl9	-0.408644	6.83167e-08
Gm26740	0.235423	1.06934e-06
Crlf2	0.257919	1.41099e-06
Hsp90ab1	0.26157	5.75123e-06
Gm47283	0.144107	6.60416e-06
H2-D1	0.350671	1.08241e-05
Cd52	0.369499	1.50998e-05
Hba-a2	0.11777	1.868e-05
Klk8	0.26156	4.59207e-05
Rps13	0.217481	6.73339e-05
Lyz2	0.428101	0.000409029
Dnaja1	0.248125	0.000893088
Rps12	0.203074	0.00101401
Rpl37a	0.155163	0.00201412
Tnfsf8	0.0438721	0.00743729
AB124611	0.0763871	0.00847458
Cst3	-0.0730541	0.0110871
Srgn	0.222818	0.0143332
Fxyd5	0.176744	0.0146906
Rps29	0.120596	0.0182553
Ifi204	0.114835	0.0192917
Rps9	0.142599	0.0236108
Klf2	0.229486	0.0261152
Rpl24	0.200216	0.0269621
Ifi27l2a	0.202108	0.0287496
H2-Q7	0.068213	0.0353615
Rpl18	0.194719	0.0377506
Cd48	0.185335	0.0380173

## Sheet: Table 4  
Supplementary table 4: DEG identified between young and aged mice in the Hammond et al dataset.
Gene Name	Average Log Fold Change	P value
B2m	0.578495	2.22507e-308
Btg2	1.38122	2.22507e-308
Ccl3	1.93192	2.22507e-308
Csf1r	-0.550508	2.22507e-308
Cst3	-0.330841	2.22507e-308
Egr1	1.35347	2.22507e-308
Fos	1.81038	2.22507e-308
H2.D1	0.898582	2.22507e-308
Jun	1.91106	2.22507e-308
Junb	1.15511	2.22507e-308
P2ry12	-0.643166	2.22507e-308
Lyz2	1.30349	2.61463e-287
Ier2	1.20812	8.0181e-278
Gpr34	-0.522188	2.19714e-275
Ccl4	1.95773	4.62856e-275
Zfp36	1.03653	2.92436e-255
H2.K1	0.834417	3.71969e-225
Hspa1a	1.6571	4.83367e-223
Ier5	0.79756	1.18187e-215
Ccl2	1.32125	3.31354e-213
Klf2	1.20684	6.56614e-207
Fth1	0.477787	1.10084e-195
Laptm5	-0.332262	1.64101e-194
Crlf2	0.779994	1.57927e-190
Cx3cr1	-0.340655	1.20839e-166
Ifi27l2a	0.96503	2.95927e-165
Dusp1	0.827728	3.17002e-163
Ddit4	-0.739191	5.0986e-163
Ifitm3	0.984504	4.08397e-154
Fcrls	-0.428209	6.67734e-150
Cmtm6	-0.612693	6.30544e-141
Rsrp1	-0.414412	7.16428e-139
Apoe	1.85429	6.31884e-130
A930007I19Rik	0.587135	1.79148e-128
Serinc3	-0.535715	3.07641e-127
Ecscr	-0.527931	2.84498e-123
Hsp90aa1	0.717901	2.90092e-119
Ccl12	1.46143	1.36911e-117
Gm26917	-0.597691	5.28253e-114
Sirpa	-0.511203	6.24445e-114
Ctsh	0.341516	1.63736e-112
Ppp1r15a	0.585313	1.74149e-112
Selplg	-0.233724	6.01797e-109
Rplp1	0.360586	9.21203e-107
Glul	-0.408882	2.58458e-106
Gm26916	-0.65313	1.59102e-104
Jund	0.657964	2.98593e-104
Tnf	0.489959	1.1495e-103
Adamts1	1.02593	6.61832e-102
P2ry13	-0.405749	1.90544e-100
Rpl10	0.338436	1.18336e-99
Rps4x	0.370753	1.45683e-97
AY036118	-0.687777	1.15507e-96
Ftl1	0.330233	2.44264e-94
F11r	-0.412158	5.13341e-91
Rps5	0.377425	3.35894e-88
Gem	0.512444	1.89135e-87
Ly86	0.281861	2.20305e-86
Rps12	0.420536	5.22839e-84
Cited2	0.640042	5.26098e-84
Ctss	0.186568	4.9416e-82
Rgs2	0.382419	3.97673e-81
Rplp0	0.324506	1.73246e-80
Klf6	0.531847	4.92781e-80
Cd52	0.571067	2.12328e-79
Tgfbr1	-0.344607	2.26086e-79
Eef1a1	0.309009	1.06289e-78
Rps14	0.314342	1.33084e-78
Nfkbiz	0.379798	3.83772e-78
Rpl9	0.367945	5.36086e-77
Hsp90ab1	0.455674	7.43553e-76
Gm12166	-0.455285	1.47585e-72
Rpl23	0.374555	2.34856e-72
Tspo	0.489191	3.06077e-72
Cd53	-0.269062	2.15288e-71
Rps29	-0.236861	5.17375e-71
Rps8	0.324379	9.81031e-69
Rpl32	0.341556	4.19737e-68
Rpl13a	0.287742	5.93238e-68
Arhgap15	0.365297	6.54853e-68
Cd74	1.41384	1.11435e-67
Rps3a1	0.336296	1.93476e-67
Rps9	0.283706	7.21327e-67
Tpt1	0.363551	7.71132e-67
Adap2os	-0.334849	8.09556e-67
Rps24	0.356951	1.11507e-66
Ier3	0.435351	2.31683e-66
Rps18	0.337322	1.14884e-64
Ltc4s	-0.317942	9.4438e-64
Gm26522	0.601054	2.48522e-63
Rpl17	0.318981	8.60771e-63
Ifi204	0.428169	8.60978e-63
Fxyd5	0.386309	9.30226e-63
Cd63	0.431069	1.36036e-62
Hmha1	-0.294832	1.55604e-62
Acox3	0.582109	7.93297e-62
Cd72	0.391636	2.53723e-61
Lgals3bp	0.526512	6.62173e-61
Ddx5	0.352094	2.61191e-60
Gm42418	-0.50194	4.68401e-60
Tmsb4x	0.174098	6.13172e-60
Tmem173	-0.360085	3.30352e-59
Tnfsf8	0.314927	5.99056e-58
Hcar2	0.313073	7.3731e-58
Ctsz	0.227519	1.28832e-57
Rps7	0.316332	6.86934e-57
Rps2	0.347576	9.85825e-57
Fscn1	-0.32574	1.28634e-56
Rpl23a	0.288349	2.10425e-56
Golm1	-0.373038	2.24799e-56
Gm2000	-0.317453	6.74e-56
Rpl12	0.400358	1.11215e-55
Rps20	0.364991	1.7652e-55
Tgfb1	-0.322862	3.57144e-55
Rpsa	0.407369	3.65551e-55
Cd164	-0.393474	3.32704e-54
Sepp1	-0.202162	3.74243e-54
Rpl18a	0.234489	6.84888e-54
Rps27a	0.276982	1.96537e-53
H2.Q7	0.315509	2.10429e-53
Smad7	0.469685	4.32221e-53
B930036N10Rik	0.297491	5.50847e-53
Rps23	0.262837	1.35949e-52
Tnfsf13b	0.394838	1.29521e-51
Gpr65	0.329946	3.95349e-51
Cyfip1	-0.355507	5.71378e-51
Gadd45g	0.479767	6.23644e-51
Slc40a1	-0.430722	1.25573e-50
Rpl21	0.26842	1.26406e-50
Gm26740	0.431803	8.25925e-50
H2.DMa	0.355607	1.76341e-49
Rps13	0.290864	2.04746e-49
Mageh1	0.246502	2.88884e-49
Naalad2	0.309004	3.36205e-49
Gm29417	-0.444704	4.1405e-49
Rpl26	0.276925	1.39022e-48
Bst2	0.47863	2.9853e-48
Neat1	0.44277	4.77951e-48
Ly9	0.348424	4.67558e-47
Sft2d1	-0.262609	7.97699e-47
Rps19	0.264623	1.03141e-46
Rps3	0.253997	1.42306e-46
Gm4951	0.34628	1.55877e-46
Rpl10a	0.328395	2.4824e-46
Rpl4	0.278277	2.58067e-46
Calm2	-0.223845	9.75615e-46
C1qa	0.107681	1.28563e-45
Fcgr4	0.328821	3.90348e-45
Rps16	0.273113	5.05843e-45
H2.Q6	0.235499	5.87349e-45
Pdcd1	0.285865	8.37437e-45
Rpl14	0.262974	1.57655e-44
Id2	0.617579	2.69313e-44
Cdkn1a	0.471335	1.18946e-43
Scoc	-0.32618	1.51828e-43
Cst7	0.398792	1.64946e-43
Axl	0.245563	2.79427e-43
Egr2	0.184717	3.0148e-43
Slco2b1	-0.28981	3.83073e-43
Rbm39	0.234013	4.97067e-43
Mir142hg	0.385833	1.03091e-42
Cxcl16	0.42551	1.28116e-42
Rpl19	0.289041	2.80237e-42
H2.Aa	1.36517	3.7263e-42
Rpl13	0.208147	7.8522e-42
E230001N04Rik	-0.322887	1.75016e-41
Mef2c	-0.231319	4.33691e-41
Wasf2	-0.314461	1.84822e-40
Cybb	0.27498	2.56708e-40
Rpl6	0.246325	2.85192e-40
Ubb	-0.163057	3.06581e-40
Lilrb4a	0.310067	4.61889e-40
Slfn2	0.379354	8.30589e-40
Rps28	-0.225258	5.27822e-39
Plxdc2	-0.285866	5.65141e-39
Ifi30	0.357303	8.35119e-39
Socs3	0.38868	2.02198e-38
Rpl7a	0.297738	2.89003e-38
AI607873	0.220342	4.17053e-38
Capza2	-0.242036	5.94045e-38
Rpl11	0.242646	9.01969e-38
Snx18	-0.368079	9.75596e-38
Capg	0.356534	3.2998e-37
H2.Eb1	1.20724	5.59821e-37
Kcnj12	0.174739	6.33486e-37
Vsir	-0.174166	2.71503e-36
Tmed7	-0.371494	3.60882e-36
Rtn4rl1	-0.368703	4.84154e-36
Anxa5	0.322206	4.88946e-36
Rps15a	0.246359	9.2193e-35
H2.Ab1	1.34866	1.13252e-34
Ildr2	0.207973	2.47387e-34
Mafb	0.276199	2.83887e-34
Oasl2	0.271254	3.15642e-34
Ctsl	0.212401	3.60415e-34
Serpine2	-0.238595	6.92338e-34
Tnfrsf21	-0.354984	1.54741e-33
Fosb	0.167337	3.81483e-33
Tram1	-0.351794	4.94786e-33
Whrn	-0.351434	5.96583e-33
Ms4a7	0.374698	7.94692e-33
Impact	0.334909	9.50018e-33
Fyb	0.300654	1.34355e-32
Rpl8	0.255502	1.55428e-32
Vcam1	0.209025	1.62504e-32
Catip	0.284153	1.68917e-32
Ptgs1	-0.22686	2.4559e-32
Rps15	0.23931	2.63019e-32
Slc11a1	0.299757	6.68087e-32
Cd48	0.281466	1.01356e-31
Ccl7	0.264301	1.0357e-31
Rplp2	0.227218	1.39449e-31
Nsun6	0.311187	2.40258e-31
Rps10	0.255267	3.73635e-31
Cd33	-0.301297	3.98488e-31
Hexb	-0.112723	4.28135e-31
Marcks	-0.178299	6.0265e-31
Eif4g2	-0.356316	6.4764e-31
Rps11	0.220504	6.81133e-31
Lat2	0.272461	7.58762e-31
Gnb2l1	0.310608	7.71096e-31
Nfkbid	0.228375	9.12969e-31
Zeb2	0.302245	2.24711e-30
Ppp1r10	0.28367	4.35765e-30
Ifitm2	0.266966	5.99168e-30
Rpl41	-0.153705	8.68634e-30
Rpl18	0.247167	1.54898e-29
Ccnl1	0.293291	2.13426e-29
Rpl29	0.276907	6.32961e-29
Lpcat2	-0.168467	9.62771e-29
Smap2	-0.258609	1.30441e-28
Cttnbp2nl	-0.28379	1.33598e-28
Hpgd	-0.244631	1.45119e-28
PISD	0.261634	1.78351e-28
Usp18	0.24902	2.10562e-28
Plk3	0.274545	4.49257e-28
Eef1b2	0.307845	4.64308e-28
Rxrg	0.150281	7.36135e-28
Spp1	0.780108	1.4145e-27
Tlr2	0.38702	1.62651e-27
Fam102b	-0.303884	1.68471e-27
Slamf8	0.317043	1.72731e-27
Rnaset2a	-0.200046	2.1813e-27
Hspa1b	0.12233	3.55975e-27
Nrip1	-0.281106	3.85733e-27
Dpysl2	-0.357309	3.92076e-27
Ckb	-0.192008	4.06513e-27
Sp100	0.308844	4.82826e-27
Gm9843	-0.19594	5.83771e-27
Emp3	0.304433	6.99645e-27
Irf7	0.25639	7.16211e-27
Wfdc17	0.272905	7.69735e-27
Rnaset2b	-0.204807	1.04124e-26
Camk2n1	-0.290335	1.46303e-26
Hnrnpk	-0.231757	4.24052e-26
Pros1	-0.312379	4.72668e-26
Tmem100	-0.29444	6.46282e-26
Cirbp	-0.296503	8.4709e-26
Rtp4	0.296014	1.47154e-25
Trib1	0.302107	1.73854e-25
Dusp6	0.291934	1.95648e-25
Ctsb	0.189159	2.08879e-25
Ch25h	0.227125	3.40366e-25
Tmem205	0.162894	4.93884e-25
Sall1	-0.338128	5.26549e-25
Hist4h4	0.224298	5.7394e-25
Pde3b	-0.275974	7.519e-25
Runx1	0.315954	1.16223e-24
Pxdc1	0.249613	1.17947e-24
Fau	0.185631	1.86074e-24
Lgals3	0.394825	2.31163e-24
Atf3	0.258409	2.4432e-24
Fam20c	0.17532	2.45309e-24
Cd83	0.44057	3.58671e-24
Gm10073	-0.28458	4.10002e-24
Oas1a	0.166661	6.94309e-24
Arhgap5	-0.220112	9.63627e-24
Elmo1	-0.254974	1.08125e-23
Rgs1	0.444155	1.40819e-23
H2.M3	0.299484	1.48567e-23
Lyn	-0.254138	2.04555e-23
Gm10382	0.141083	2.0801e-23
Ptafr	-0.33631	2.53959e-23
Hspa8	0.244607	2.94538e-23
Ctla2b	0.216161	2.95179e-23
Ccrl2	0.24881	3.60307e-23
Hnrnpr	-0.326246	4.15329e-23
Lpl	0.596726	1.04714e-22
Morf4l1	-0.304584	1.33356e-22
Gpx1	0.288133	1.40149e-22
H3f3b	0.25167	1.44149e-22
Pten	-0.302739	1.55493e-22
Zfos1	0.276397	1.58675e-22
Gns	-0.250261	1.69082e-22
Slamf6	0.289373	2.215e-22
Acap2	-0.265214	2.43703e-22
Dip2b	-0.299256	3.57733e-22
Cyp4f18	0.146607	4.22462e-22
Sox4	-0.155735	4.55242e-22
Sat1	0.246075	5.4142e-22
Il10ra	-0.272284	5.58389e-22
Siglech	-0.155654	6.44481e-22
Hnrnpa2b1	0.238192	6.54192e-22
Vps35	-0.292212	7.0321e-22
Snhg20	-0.283893	1.17565e-21
Cfh	-0.24786	1.47582e-21
Tm9sf2	-0.28716	1.4795e-21
Adgre1	-0.283309	1.83972e-21
St8sia6	0.139515	2.39129e-21
C4b	0.120763	2.55454e-21
Atp2c1	-0.273486	2.56144e-21
Btg1	0.452447	2.61604e-21
Fgl2	0.176037	3.25697e-21
Ivns1abp	-0.209639	4.87154e-21
Bmp2k	-0.323075	6.5248e-21
Fcer1g	0.113196	6.71448e-21
Cul1	-0.282407	7.08856e-21
Slc44a2	-0.298627	7.15958e-21
Adgrg1	-0.259781	8.64585e-21
Samd9l	0.133377	8.69808e-21
Rpl27a	-0.228123	9.01674e-21
Bcl2l1	-0.286262	1.02913e-20
Dnajb1	0.27866	1.33982e-20
Pfn1	-0.151653	1.55393e-20
Rpl7	0.201793	1.55749e-20
Igsf6	0.246555	2.05542e-20
Rps17	0.223446	2.42612e-20
Mnda	0.133071	3.15422e-20
Marcksl1	0.308085	3.25938e-20
Slx4ip	0.201913	3.35299e-20
Emp2	0.128776	3.56776e-20
Inpp5d	-0.23785	4.13958e-20
Srgn	0.255311	4.38442e-20
Nptn	-0.335141	4.59093e-20
Glipr1	0.228027	5.79734e-20
Pf4	0.384833	5.99411e-20
Plk2	0.118214	9.47529e-20
Mrps33	-0.254997	1.0268e-19
Cotl1	0.22943	1.06573e-19
Trps1	0.143392	1.10628e-19
Calm1	0.234472	1.17698e-19
Rpl27.ps3	-0.198657	1.4411e-19
Malat1	0.113645	1.47868e-19
Rnf167	-0.279635	1.85279e-19
Rpl5	0.226402	3.58809e-19
Qk	-0.245835	3.59218e-19
Asah1	-0.197168	3.73483e-19
Calr	0.188128	3.74802e-19
Fkbp5	-0.269721	4.12465e-19
Gm11808	-0.258061	4.58298e-19
Cxcl14	0.109142	8.18177e-19
Adap2	-0.259718	1.0443e-18
Isg15	0.315818	1.13502e-18
Lgmn	-0.0939782	1.14506e-18
Ppia	-0.172894	1.82882e-18
Trmt10a	0.228681	2.01578e-18
Hivep2	0.187686	2.23417e-18
Dpp7	0.211172	2.30665e-18
Lsp1	0.261972	3.00853e-18
Milr1	0.20703	3.27229e-18
Rp2	-0.27716	3.42793e-18
Abi3	-0.165818	4.64852e-18
Rgs7bp	-0.129117	4.93086e-18
Rnase4	-0.173998	5.13596e-18
X1700017B05Rik	-0.287064	5.16151e-18
Fcgr2b	0.234414	6.1935e-18
Hebp1	0.255473	7.24052e-18
Ifit3	0.364037	7.49376e-18
Rps27	-0.115138	8.78278e-18
Zbtb38	-0.258192	8.96242e-18
Spty2d1	0.230848	1.21625e-17
Phf11b	0.239011	1.28029e-17
Serinc1	-0.211953	1.4172e-17
Csnk1a1	-0.22677	1.55155e-17
Coro1a	0.194005	1.91481e-17
Akr1a1	0.218531	2.08768e-17
Sesn1	-0.24796	2.19613e-17
Slc7a8	-0.254904	2.27744e-17
Otud1	0.291771	2.30933e-17
Mndal	0.130749	3.0273e-17
Pwwp2a	-0.25886	3.08014e-17
Gm26724	-0.252041	3.23947e-17
Rnf13	-0.212791	3.89731e-17
Rpl22	0.228389	4.07032e-17
Golgb1	0.222511	4.07229e-17
Kpna4	0.26136	5.66878e-17
Il1b	0.173035	5.68462e-17
Zfhx3	-0.225976	1.11529e-16
Naca	0.207237	1.13068e-16
Upk1b	0.273799	1.20263e-16
AB124611	0.113474	1.60591e-16
Tagap	-0.233624	1.80129e-16
Gpr84	0.456833	1.99583e-16
Bzw1	-0.262787	2.13058e-16
B230219D22Rik	-0.245369	2.21418e-16
Hmgn3	0.154346	2.44047e-16
Adam10	-0.255826	3.23561e-16
Tmem176a	0.28422	3.33899e-16
Msn	-0.201929	3.84597e-16
Tgfbi	0.250349	3.96629e-16
Klf10	0.245433	3.97505e-16
Vim	0.118235	4.21982e-16
Rps27rt	-0.141888	4.53859e-16
Slc38a2	0.252637	5.08972e-16
Gm10138	0.267114	5.1052e-16
Sipa1	-0.239591	5.92219e-16
Scimp	0.133168	6.35116e-16
Sema4b	-0.20593	7.57429e-16
Ndufb4	-0.224922	8.30033e-16
Tmem176b	0.207773	8.40869e-16
Gm43603	-0.30954	8.68625e-16
Arglu1	-0.246846	1.09309e-15
Rpl24	0.194434	1.40851e-15
Gm10076	-0.249193	1.71384e-15
Cd84	0.236416	1.72346e-15
Tmem135	-0.23101	2.11975e-15
Yipf4	-0.232829	2.23178e-15
2001-09-01	-0.14744	2.42352e-15
Usp50	-0.223188	2.54066e-15
Mycl	-0.129637	2.93294e-15
Ifngr1	-0.113796	3.92064e-15
Npc1	-0.24879	4.05796e-15
Hist2h4	0.151053	4.09639e-15
Pyhin1	0.128227	4.64455e-15
Stab1	-0.211509	4.9929e-15
Snn	-0.232027	5.30917e-15
Pmepa1	-0.267256	5.54823e-15
Nars	-0.230062	5.77471e-15
Bcl2a1a	0.203301	6.94862e-15
Gm42477	-0.184249	6.98035e-15
Scaf11	-0.217739	7.30003e-15
Tm9sf3	-0.258236	8.05822e-15
Bank1	-0.204778	9.12215e-15
Ctsc	0.197307	9.57949e-15
Gpr155	-0.228035	1.05568e-14
Rab7b	0.0966241	1.56546e-14
Trpv4	0.0838386	1.57654e-14
Tnpo3	0.256944	1.73106e-14
Cxcl13	0.368869	2.66063e-14
AW112010	0.230262	2.72779e-14
Igsf8	0.203697	3.31339e-14
Hspb1	0.0968358	3.37666e-14
Pydc4	0.105869	3.44809e-14
Smim22	-0.164102	3.86486e-14
Man1c1	-0.244835	4.07804e-14
Uba52	-0.292301	4.56311e-14
Clec12a	0.15697	4.70368e-14
Rpl36a	0.193894	5.22557e-14
Pecam1	-0.171206	8.08586e-14
Itpripl1	-0.239906	8.73392e-14
Klk8	0.223806	9.22174e-14
Zfp260	-0.202011	1.01802e-13
Rpl22l1	0.230936	1.0634e-13
Hspe1	0.220166	1.20013e-13
Kcnk12	-0.205791	1.38914e-13
Pirb	0.181746	1.61424e-13
Zdhhc20	-0.25556	1.62454e-13
Itgam	-0.212789	1.74895e-13
Gcn1l1	-0.264753	1.75707e-13
Ifitm10	-0.195297	1.87635e-13
Cox17	-0.22952	1.98512e-13
Abca9	-0.236558	2.27709e-13
Sypl	-0.24799	2.61204e-13
Serf2	-0.212209	2.75206e-13
Itgb1	-0.218537	2.97931e-13
mt.Nd2	0.208122	3.13576e-13
Arsb	-0.256991	3.14179e-13
Tpm3.rs7	-0.195165	3.16218e-13
Edn1	0.134278	3.3685e-13
Klf4	0.135486	3.48415e-13
A930033H14Rik	-0.196993	3.62318e-13
Ifi203	0.0942741	3.97958e-13
Pik3r1	-0.215575	4.25329e-13
Npc2	0.158996	5.38929e-13
Casp8	-0.223978	5.44017e-13
Clec1a	0.100079	5.83956e-13
Fgr	0.0964684	6.16948e-13
Gapdh	0.223716	6.29141e-13
Tsc22d4	-0.16431	6.43467e-13
Abcg1	-0.215387	6.81657e-13
Saraf	-0.141708	7.06928e-13
Gpr165	-0.14795	9.03212e-13
Tpcn1	-0.2271	9.27986e-13
Atp5l	-0.184451	1.03038e-12
St3gal5	-0.210141	1.06529e-12
Gm4955	0.105674	1.10893e-12
H2.Q4	0.153233	1.23104e-12
Slc15a3	0.258139	1.23927e-12
Fam110a	-0.231855	1.3976e-12
Pcbp1	-0.192254	1.48335e-12
Tacc1	-0.201422	1.64014e-12
Cd244	0.121532	2.18012e-12
Cxcl10	0.396976	3.3868e-12
Ccnd2	0.0903149	3.66152e-12
Tmem44	-0.163459	4.40446e-12
Ube2s	0.138349	4.62095e-12
Cerk	-0.213442	4.79687e-12
Vapa	-0.196035	5.07689e-12
Crybb1	-0.120706	5.11791e-12
Shisa5	0.184337	5.36554e-12
Cxxc5	-0.20516	6.44183e-12
Rps26.ps1	-0.222339	6.94251e-12
Erh	-0.220437	6.95595e-12
Tctex1d4	0.105749	7.86551e-12
Ccl5	0.160734	9.9079e-12
Cox6a2	0.174216	1.08639e-11
Slamf7	0.0881578	1.37117e-11
Arpc4	-0.214447	1.663e-11
Gfm2	-0.225297	1.68125e-11
Gnas	0.205524	1.7642e-11
Fmnl1	-0.222564	1.8701e-11
Anxa2	0.0866342	2.01486e-11
Gm13166	-0.158195	2.31329e-11
Arhgef40	-0.224709	2.38588e-11
Leng8	-0.206086	2.55052e-11
Tln1	-0.196889	2.6319e-11
Chtf8	-0.201726	2.74355e-11
Hmox1	0.181688	2.75445e-11
Frmd4a	-0.177033	3.04761e-11
Nrm	-0.200303	3.58778e-11
Nckap1l	-0.232519	4.23747e-11
Apobec1	0.203835	4.4744e-11
Oaz1	-0.148455	4.62932e-11
Ppm1l	-0.170766	4.80977e-11
Crip1	0.19724	4.97196e-11
Tagln2	0.187583	5.23192e-11
Tspan3	-0.209882	6.08148e-11
Rpl36	-0.148575	6.25648e-11
Gm29291	-0.165973	6.32902e-11
Rbmx	-0.198667	6.58857e-11
Baiap2	0.176456	6.62521e-11
Lpcat3	-0.196165	7.00865e-11
Il7r	-0.16615	7.20874e-11
Il2rg	0.100165	7.25785e-11
Rpl10.ps3	-0.222986	8.19205e-11
St6galnac4	-0.220783	1.03043e-10
Fabp5	0.0849621	1.11509e-10
Spag7	-0.200496	1.18388e-10
Tmem204	-0.168133	1.23333e-10
Ccl8	0.210079	1.44391e-10
Ubash3b	-0.200049	1.48788e-10
Klhdc8b	-0.195921	1.64302e-10
Fmnl3	-0.210754	2.0197e-10
Xaf1	0.167713	2.10587e-10
Trem2	-0.0739801	2.13933e-10
Tpp1	-0.203198	2.17113e-10
Rap1b	-0.174978	2.38422e-10
Arpc1b	0.137725	2.4398e-10
Ptpra	-0.199287	2.5199e-10
Gdi2	-0.149597	2.63811e-10
Rpl13a.ps1	-0.195738	2.73085e-10
Gm11368	-0.123233	2.75408e-10
Tubgcp5	-0.225002	2.79981e-10
Cpsf6	-0.202724	2.84409e-10
F13a1	0.11789	3.04251e-10
Vcp	-0.186699	3.57688e-10
Canx	-0.178375	3.58158e-10
Ets1	-0.199975	3.72122e-10
Bcl2a1b	0.208454	3.83865e-10
Osm	0.147354	3.87794e-10
Cacna1s	0.119775	4.19883e-10
Man2b1	-0.16171	4.47525e-10
Basp1	-0.140916	4.74156e-10
X5031414D18Rik	-0.175924	4.98684e-10
Pip4k2a	-0.206256	5.05439e-10
Rpl3	0.137773	5.19626e-10
Wdr89	-0.168505	5.91201e-10
Mgat4a	-0.216433	5.97627e-10
Trmt112	-0.206464	6.13368e-10
Rassf2	-0.224926	6.85715e-10
Ldhb	-0.136139	6.91e-10
Mrc1	0.171285	7.09533e-10
Adrb1	-0.208989	7.21657e-10
Tjp1	-0.18926	7.72294e-10
Lilr4b	0.0511003	7.80545e-10
Zfp780b	-0.197236	8.43708e-10
Psme1	0.183081	8.56331e-10
Cyba	0.0994606	8.7045e-10
Usp2	-0.207622	9.17872e-10
Rpl9.ps6	-0.196374	9.27342e-10
Il6st	-0.197925	1.01175e-09
Lmo2	-0.160149	1.01915e-09
Hnrnpul1	-0.196632	1.01997e-09
C5ar2	-0.199551	1.03778e-09
Rrbp1	-0.107203	1.06793e-09
Gnb1	-0.235424	1.17954e-09
Ifi27	0.192917	1.23893e-09
Abl1	-0.178228	1.44079e-09
Sdcbp	-0.172924	1.47393e-09
Sepw1	0.140399	1.52896e-09
Slc43a2	-0.199704	1.55831e-09
Tuba1c	0.130947	1.72839e-09
Rtcb	0.174315	1.77256e-09
Hist1h2ae	0.10255	1.94667e-09
P2rx4	0.208317	2.36343e-09
Hpgds	-0.110235	2.38648e-09
St3gal2	-0.180024	2.69835e-09
Selt	-0.202528	2.85637e-09
Gsap	0.190585	2.91268e-09
Tpst1	0.12892	2.99811e-09
Numb	-0.172727	3.05427e-09
RP23.291B1.2	0.061475	3.08226e-09
Zbp1	0.0994615	3.13927e-09
Hnrnpf	-0.180309	3.30299e-09
Ncoa3	-0.216124	3.79661e-09
Lrrc8a	-0.218956	3.98042e-09
P3h2	-0.202834	4.06172e-09
Lrp1	-0.212354	4.48432e-09
Cers4	0.0998304	5.19897e-09
Cables1	-0.199955	5.36052e-09
Gp9	-0.174486	5.99453e-09
Cd22	0.111181	6.16554e-09
Cebpg	-0.187891	6.69211e-09
Zfp691	-0.229	7.20611e-09
Aldh2	0.176757	7.45956e-09
Dnm2	-0.205107	7.47912e-09
X2810442N19Rik	0.0666838	7.74653e-09
Lgals1	0.106339	8.89415e-09
BC037034	0.174465	9.06805e-09
A130057D12Rik	0.0818211	9.62193e-09
Marf1	-0.187329	1.06478e-08
X4933434E20Rik	-0.184244	1.08442e-08
Rnf2	-0.19656	1.10656e-08
Npm1	0.188495	1.1629e-08
Abcc3	-0.175847	1.16846e-08
I830077J02Rik	-0.187049	1.24062e-08
Cpne2	0.0694464	1.31645e-08
Akna	-0.141535	1.48387e-08
Psmb8	0.172958	1.50158e-08
Gm26714	0.0873602	1.63753e-08
Fgfbp3	-0.11159	1.66246e-08
Rnf103	-0.170483	1.7336e-08
Oas1g	0.0499303	1.86165e-08
Phf11a	0.071409	1.95759e-08
X1810011O10Rik	0.107412	1.96284e-08
Tor3a	0.168195	1.97333e-08
Fcho2	-0.146631	2.11174e-08
Iscu	-0.181128	2.1538e-08
Rsad2	0.123375	2.19579e-08
Eef1g	0.182196	2.38602e-08
Mpc1	-0.122851	2.60936e-08
X9430060I03Rik	0.12008	2.67966e-08
Gm26538	-0.101399	2.93364e-08
Picalm	-0.167425	3.25609e-08
Unc93b1	-0.0955405	3.34032e-08
Phlda1	0.0921204	3.34742e-08
Fam105a	-0.127332	3.45433e-08
Ccdc109b	0.0581615	3.74858e-08
Fus	0.152815	3.99143e-08
Arl5c	0.17458	4.19927e-08
Tnfaip8l2	-0.146199	4.32535e-08
Isca1	-0.122297	4.68833e-08
Nr3c1	-0.162575	5.18068e-08
Irf8	0.128034	5.19361e-08
Tmbim6	-0.106151	5.25753e-08
Zfp322a	-0.171774	5.87812e-08
Armc3	-0.148141	5.94813e-08
Clstn1	-0.143189	5.95103e-08
Ms4a4c	0.108493	6.00893e-08
Rap2b	0.138029	6.08104e-08
Bcl2a1d	0.150782	6.37857e-08
Hist1h1c	0.223098	6.91161e-08
Il3ra	0.0708434	7.4602e-08
Lims1	-0.187634	8.0477e-08
Iigp1	0.0751152	8.04886e-08
Pcbp3	0.0457192	8.89375e-08
Abcb4	-0.193634	9.12064e-08
Chst2	0.0731125	9.95755e-08
Tubb6	0.129088	9.98069e-08
Dusp2	0.0775982	1.00743e-07
Asph	-0.157124	1.02304e-07
Med12l	0.138297	1.0582e-07
Hist1h2al	0.0859159	1.05982e-07
Rcsd1	-0.200308	1.10536e-07
Clasp2	-0.181857	1.16242e-07
Phf11d	0.185762	1.29593e-07
Snrpg	-0.179749	1.29773e-07
Smim3	0.122277	1.46967e-07
Cdk5r1	-0.170182	1.47236e-07
Rassf5	-0.164813	1.5039e-07
Cmtm7	-0.168504	1.50705e-07
Nceh1	0.118998	1.5184e-07
Myo5a	0.106431	1.53957e-07
Ccni	-0.194171	1.56949e-07
Ptpre	-0.173747	1.68941e-07
Zfp263	-0.190982	1.83663e-07
Ssr1	-0.189733	1.89081e-07
Csf2ra	0.16053	2.07791e-07
Hacd4	0.170302	2.07969e-07
Rpl35	-0.125306	2.16326e-07
Asb2	-0.152336	2.25743e-07
Pdgfa	0.161882	2.29643e-07
Nras	-0.20023	2.47081e-07
Sf3b4	-0.17721	2.47262e-07
Maf	-0.109377	2.49519e-07
Klhl9	-0.151431	2.53325e-07
Susd3	-0.109138	2.5367e-07
Atf4	0.173897	2.64304e-07
Slc7a5	-0.170984	2.84736e-07
Snhg12	0.156185	2.8793e-07
Eif4e3	0.15882	2.97293e-07
Arhgap12	-0.177697	3.04326e-07
Cp	0.0711355	3.13189e-07
Ifit1	0.159347	3.27773e-07
Tmed10	-0.176671	3.36385e-07
Etv5	-0.149193	3.39293e-07
Tia1	-0.213592	3.49151e-07
Zfp397	-0.148366	3.4934e-07
Dusp3	-0.179934	3.71495e-07
Spint1	0.17998	3.99861e-07
Lhfpl2	-0.215277	4.00712e-07
Fcgr1	0.133644	4.08789e-07
Tgfa	-0.15789	4.53814e-07
Slc15a4	0.143866	4.65001e-07
Gltp	0.165977	4.79086e-07
Cd2ap	-0.154426	4.81348e-07
Kdr	0.0875326	4.87395e-07
Gm26510	-0.13966	4.87858e-07
Gch1	0.0709738	4.91153e-07
Ski	-0.182865	5.12724e-07
X4833439L19Rik	-0.187436	5.14852e-07
Prdx1	0.19361	5.22937e-07
Atp6v1a	0.136837	5.47158e-07
Ehd1	0.0512965	5.67495e-07
Arhgap31	-0.209221	5.73812e-07
X3110056K07Rik	-0.110802	5.8851e-07
Ube2d2a	-0.173216	5.90789e-07
Adam33	0.092858	6.19944e-07
Il1rn	0.0581047	6.3211e-07
Sdf2l1	0.17257	6.44492e-07
Ube2l6	0.13098	6.49881e-07
Zfp672	-0.163115	6.5699e-07
Srsf7	0.157569	7.54332e-07
Wipf1	0.206239	7.95793e-07
Igf1	0.0636342	7.97931e-07
Pigt	-0.167947	8.12823e-07
Pcna	0.169569	8.1767e-07
Plbd1	0.0647197	8.18568e-07
Cyb561a3	-0.0666114	9.60442e-07
Hexim1	0.110753	9.66915e-07
Ppp3r1	-0.177353	9.86133e-07
Slc35a5	-0.148912	9.98683e-07
Ssr4	0.154776	1.16612e-06
Snrnp48	0.123079	1.20333e-06
Ttc14	-0.152562	1.21483e-06
Eif4a1	0.157995	1.22626e-06
Mmp14	0.132313	1.28626e-06
Tmem30a	-0.198922	1.33752e-06
Skil	-0.189156	1.35468e-06
Ccr5	-0.138049	1.35607e-06
Mef2a	-0.131849	1.36687e-06
Zfp697	-0.136747	1.40178e-06
Rps25	0.128141	1.40603e-06
Dab2	0.164546	1.4887e-06
Yes1	-0.153184	1.49455e-06
Gm4285	0.0865529	1.61042e-06
Gm37170	0.0434279	1.67742e-06
Cldnd1	-0.176639	1.73096e-06
Casd1	-0.154713	1.74921e-06
C330006A16Rik	-0.140955	1.96326e-06
Agmo	-0.171851	2.00658e-06
Atp5g3	0.161892	2.04182e-06
Ptp4a3	-0.162912	2.08877e-06
Sdf4	0.162901	2.13478e-06
Tspan32	0.150548	2.16126e-06
F630028O10Rik	0.0699708	2.17099e-06
Grcc10	-0.144081	2.19391e-06
Cd14	0.17078	2.28093e-06
Taz	-0.161935	2.28268e-06
Cct5	0.132462	2.33754e-06
Itm2b	0.0533292	2.40296e-06
Eif3f	0.15844	2.55692e-06
Bsg	-0.12148	2.61834e-06
Wtap	-0.167136	2.66546e-06
Gm28151	-0.0602556	2.81068e-06
Limd2	-0.124636	3.16517e-06
Naaa	0.165489	3.19137e-06
Cd300ld	0.032282	3.20033e-06
Rnpepl1	-0.182686	3.29743e-06
Cltc	-0.155008	3.48043e-06
Yod1	-0.141926	3.4877e-06
AF251705	0.134728	3.54961e-06
Nipa2	-0.157115	3.62417e-06
Psme2	0.181314	3.67975e-06
Batf	0.0888548	3.78397e-06
Rapsn	-0.135105	3.88569e-06
Mpeg1	-0.139334	4.04007e-06
Tlr13	-0.211317	4.22371e-06
Eef1d	0.152795	4.26669e-06
Zfp532	-0.148423	4.29231e-06
Fubp3	-0.142211	4.39164e-06
Slc26a2	-0.120556	4.48152e-06
Zfp36l1	0.261415	4.58072e-06
Fam134b	-0.154187	4.86198e-06
Ercc5	0.168325	4.86272e-06
Ahr	0.0391704	4.89308e-06
Pex2	-0.196007	4.90846e-06
Plekho1	-0.170972	5.42322e-06
Eef2k	-0.173922	5.62169e-06
Tspan13	-0.168403	6.1261e-06
Erlec1	-0.163887	6.12687e-06
Sec61g	-0.153953	6.64729e-06
Hist1h1e	0.134591	6.66778e-06
Abcd3	-0.164068	6.72172e-06
Plod1	-0.165801	6.73554e-06
Tpst2	-0.131745	6.79225e-06
Ncf2	0.146824	6.87709e-06
Vimp	-0.14288	6.95657e-06
Pim1	0.0852306	7.22301e-06
Gsk3b	-0.178704	7.30789e-06
A630033H20Rik	-0.131598	7.35504e-06
Mgl2	0.0842188	7.40819e-06
Oasl1	0.0569228	7.46159e-06
Srgap2	-0.125361	7.65951e-06
Rftn1	0.102117	7.8541e-06
Numa1	-0.159107	7.90505e-06
Atp5b	0.135726	7.94992e-06
Zmym5	-0.157164	8.30546e-06
Rpl37	-0.0854574	8.44888e-06
Cfap45	0.0398943	8.46341e-06
Ikzf1	-0.170804	8.95463e-06
Hook3	-0.144722	9.9863e-06
Rhoh	0.198996	1.06315e-05
Itgb2	0.131484	1.13256e-05
Gm28809	0.0538253	1.14427e-05
Csf1	0.074361	1.1525e-05
Cd38	0.0412051	1.26549e-05
Klf3	-0.165125	1.2741e-05
Clec2d	0.120882	1.28767e-05
Dnase1l1	0.0904323	1.30751e-05
Tspan7	-0.165245	1.33377e-05
Slc25a3	0.152149	1.35664e-05
Lox	0.0293897	1.39968e-05
Cstb	0.213224	1.45558e-05
Epb41l2	-0.141575	1.46152e-05
Uqcrh	0.155142	1.50794e-05
Tgfbr2	-0.170567	1.53475e-05
Sgk1	-0.0399099	1.55157e-05
Nrarp	-0.0759269	1.56766e-05
Gm21887	0.0610163	1.61662e-05
Tnfaip8	0.17671	1.73458e-05
Fam19a1	0.0579743	1.77472e-05
Rnf114	0.127731	1.84533e-05
Cyp4f16	0.0864344	1.84885e-05
X9330151L19Rik	-0.107976	1.89204e-05
Nek7	-0.174361	1.94743e-05
Osbpl11	-0.12096	1.96258e-05
Stat1	0.124294	2.1119e-05
Taf15	0.159065	2.13529e-05
Gnb2	0.136912	2.14648e-05
Dnajb6	-0.157728	2.29875e-05
Daglb	-0.134288	2.32738e-05
Ddx39	0.11784	2.39196e-05
Tbc1d16	-0.157247	2.42257e-05
Ccdc88b	-0.14964	2.43563e-05
Arhgap27	-0.144025	2.54745e-05
Rab3il1	-0.129745	2.56323e-05
Ubc	0.118388	2.62347e-05
Xdh	0.0259703	2.66598e-05
Gsn	0.0502516	2.73337e-05
Gtf2h2	-0.146747	2.88327e-05
Mtdh	-0.0923292	2.88703e-05
Itfg1	-0.19068	2.92157e-05
Hacd2	0.134893	3.0737e-05
Tmem91	-0.153041	3.18079e-05
Hist1h4i	0.0728302	3.41281e-05
Edem1	-0.157687	3.43836e-05
Apoc2	0.0726446	3.59236e-05
Spcs2	-0.120579	3.66522e-05
Tnfrsf13b	-0.169739	3.79866e-05
Mertk	-0.147263	3.83763e-05
Srsf5	0.125935	3.85487e-05
Plxnb2	-0.154321	3.91207e-05
Jam3	0.104352	3.9966e-05
Psenen	-0.142442	4.04648e-05
Sugt1	0.114958	4.05172e-05
Klra2	0.0577904	4.05485e-05
Hp1bp3	-0.157145	4.19869e-05
Zfp36l2	-0.176351	4.31462e-05
Spcs3	-0.201795	4.48379e-05
Glyr1	-0.144851	4.65912e-05
Pde2a	0.101429	4.76938e-05
Gm10762	0.0820509	4.80155e-05
Ppp1r11	0.129251	4.93558e-05
B3gnt8	0.0766586	5.16319e-05
C5ar1	0.193499	5.25492e-05
Tmem106a	0.115264	5.91296e-05
BC049715	0.0401718	5.96519e-05
X9330160F10Rik	-0.12531	6.02376e-05
Sash1	0.0418523	6.02609e-05
Atp1b4	0.0377648	6.17501e-05
Map1lc3a	-0.16417	6.19075e-05
Prkca	-0.135578	6.24516e-05
Taf7	0.14622	6.43884e-05
Ass1	0.0346228	6.51989e-05
Ntpcr	0.156196	6.5286e-05
Slc39a1	-0.159363	6.55572e-05
Ddx26b	-0.1586	6.56316e-05
Preb	-0.158173	6.69373e-05
Map3k8	0.119693	6.85607e-05
Tcp1	0.119828	6.87013e-05
Chsy1	-0.115507	7.04908e-05
Abcg2	-0.14084	7.07249e-05
Cisd2	-0.154336	7.28459e-05
Slc2a6	0.072972	7.38088e-05
Gadd45b	0.0582104	7.57817e-05
Ppt2	0.117179	7.84279e-05
Gm16118	0.116471	7.91089e-05
Jam2	-0.156463	8.03761e-05
X4930589L23Rik	0.0473481	8.1112e-05
Nufip2	0.156395	8.50967e-05
Junos	0.0570796	9.01641e-05
Gm4841	0.051076	9.10873e-05
Psmb4	0.121105	9.90279e-05
Pdia5	0.0951416	0.000104515
Ndufa3	-0.156648	0.000106155
Dusp11	0.134433	0.000106544
Mllt4	0.0663971	0.000109372
Gm20721	-0.0625367	0.000109519
Chst1	0.125308	0.000111388
Cd300lh	0.0386885	0.000111446
Eif3h	0.148397	0.000116696
Prpf38b	0.173544	0.000117016
Adam15	-0.135619	0.000118759
Tardbp	-0.156394	0.000121489
Fam122a	0.151551	0.000121506
Clint1	-0.164233	0.000124773
Fam129a	0.10804	0.00012891
Nos1ap	-0.136322	0.000129172
Vasp	-0.130002	0.000132865
Samsn1	-0.135848	0.000134197
Cask	-0.166211	0.000140548
Kctd12	0.174332	0.00014717
Dync1i2	-0.146819	0.000150196
Egr3	0.0268543	0.000152842
Scamp1	-0.161002	0.00015406
Rpl36al	-0.136549	0.000155077
Cdkn2a	0.0502065	0.00015572
Zfp553	-0.120131	0.000158238
Sh2b3	-0.157569	0.000168176
Prkaa2	0.0323496	0.000169784
Sema4d	-0.178292	0.000172481
Ly6a	0.104848	0.000176202
Gm42726	-0.134093	0.000181849
Serpinb8	0.0287782	0.000182098
Copb1	-0.158054	0.000187546
Ppfia4	-0.123403	0.000188633
Notch2	-0.202773	0.000191633
Uso1	-0.13574	0.000199313
X2300009A05Rik	-0.157445	0.000200435
Tspan4	-0.175755	0.000201985
Brox	-0.154464	0.000218259
Kif5b	0.128916	0.000226358
Cfl1	0.112177	0.000229311
Zfp652	-0.148321	0.000231756
Cct8	0.105534	0.000238163
Accs	-0.133563	0.000245401
Xylt1	0.040775	0.000252101
Tpd52	0.127616	0.000256349
Gm26890	-0.139318	0.000262444
Cbr2	0.0475739	0.000264272
Anapc13	-0.15369	0.000266605
Kmt2d	-0.141326	0.000267899
Cpq	0.0967223	0.000271783
Ncaph	-0.0966948	0.00029125
Ccl9	-0.122067	0.0002919
C1qc	0.0318519	0.000293826
Aprt	0.123506	0.000309926
Gpx7	0.0391468	0.000311682
Eif2s2	-0.136369	0.000314051
Leng9	0.124188	0.000316082
Rpl30	0.11237	0.000317634
Mdfi	-0.10767	0.000321451
Plekha2	-0.159058	0.000321573
Tle3	-0.129527	0.000326217
Cacna1a	0.087288	0.000327778
Pla2g7	0.0639871	0.000348304
Zfand5	0.187214	0.000352179
Slc1a3	-0.117383	0.000357267
Syk	-0.125356	0.000360447
Mttp	-0.115958	0.00036079
Bloc1s6os	0.0684991	0.000369488
Tmcc3	0.166176	0.000369885
Tra2b	0.129022	0.000374224
Sf3a2	-0.125332	0.000375304
Ube2e2	0.0484698	0.000399613
Stk11ip	0.0779964	0.00040705
Gspt1	-0.152696	0.000408758
Ptger4	0.0363962	0.000443263
Gpr146	0.12414	0.000444261
Scpep1	0.118289	0.000460919
Ypel3	-0.102562	0.000462565
Csnk1e	-0.137863	0.000463156
Tuba1a	-0.13904	0.000473595
Dmtf1	-0.141925	0.000473641
Irf9	0.108255	0.000479203
Slc35c2	-0.152449	0.000487297
Il21r	-0.174059	0.000513103
Gm42747	0.0372194	0.000513721
Dancr	-0.0615958	0.000522545
Tmf1	-0.158107	0.00053602
X1700020I14Rik	-0.121144	0.000539851
Serpine1	0.164838	0.000545087
Nr4a1	0.0439053	0.000558656
Gnai2	0.114623	0.000573025
Pvt1	0.0951364	0.000575613
Ccnd3	0.14519	0.000578603
Ccng2	-0.140762	0.000582708
Elavl1	-0.167716	0.00060572
Sp3	-0.144628	0.000622644
Dnajb9	-0.173501	0.000625302
Tnrc6b	-0.1565	0.000655629
Eepd1	-0.0900602	0.000659896
Vamp2	-0.127259	0.000667077
Arhgef1	-0.119599	0.000668346
Uvssa	-0.144917	0.000681619
Itgax	0.0578219	0.000689899
Epsti1	0.117959	0.000702625
Smarcd1	-0.10936	0.000704563
Prelid2	0.0750962	0.000704795
Pcmtd2	-0.129631	0.000705466
Cd93	0.0401228	0.000711233
Ncs1	-0.0776286	0.000714308
Zbtb1	-0.158353	0.00071563
Pxn	-0.12266	0.000731117
Myc	0.152219	0.000738627
Pet100	-0.180844	0.000739022
Rrnad1	-0.147659	0.000766285
Entpd1	-0.142024	0.000781362
Tnip1	0.0766885	0.00078841
Sec11c	-0.126361	0.000798489
Slc12a2	-0.100046	0.000802701
Hiatl1	-0.125207	0.000810198
Slfn5	0.0621383	0.000816384
Fli1	-0.139614	0.000819871
Rtn3	-0.1298	0.000836934
Ifit3b	0.0640417	0.000851249
Slc37a2	-0.155265	0.000859717
Pkm	0.16255	0.000874334
Prdx4	0.113932	0.000875096
Neurl3	0.131966	0.000878488
Ncstn	-0.143629	0.000916206
Sipa1l2	-0.104052	0.000921973
Edem2	-0.147199	0.000937231
Stard5	-0.145805	0.000964053
Pstpip1	0.032704	0.000967465
Cggbp1	-0.154196	0.000974322
Cd300lb	0.0336993	0.000995542
Gatm	0.141284	0.00100397
Cnot2	-0.150875	0.00100927
Cstf2t	-0.118823	0.00101325
Gna15	-0.12118	0.00101352
Zfp207	-0.166808	0.00103698
Ccdc50	-0.143951	0.00103789
Rock2	-0.145507	0.00105109
Mgll	-0.126608	0.00105735
Abhd17c	-0.138237	0.00109715
Fam111a	0.0938873	0.00109755
Hypk	-0.122797	0.00110188
Alkbh5	-0.127824	0.00111368
Ndufs5	-0.145497	0.00113266
RP23.455C13.7	-0.0921673	0.00120092
Trpm2	0.0802501	0.00120162
Haghl	-0.111276	0.00123002
Siah1a	-0.150366	0.00125961
Zfp706	-0.131567	0.00128499
Gpi1	0.119924	0.00128999
Gatad2a	-0.127097	0.00131498
Ybx1	0.121304	0.00135474
B4galt1	-0.141319	0.0013657
Pdzd8	-0.118399	0.00136969
Chpf2	-0.101715	0.00137409
Ywhae	-0.127924	0.00141328
Gabarapl2	-0.144719	0.00142677
Nrg2	0.0463752	0.00143942
Scamp2	-0.0909776	0.00153418
Hist3h2a	-0.152183	0.00158234
Cd200r4	0.0274259	0.00160258
Clmp	0.0726489	0.0016571
Dgkd	-0.164442	0.00167307
H2.T23	0.103538	0.00167464
Srsf1	-0.138509	0.00174258
Pltp	0.0526751	0.00175391
Igfbp4	0.122971	0.00180625
Cass4	-0.078201	0.00186756
Cd276	-0.081415	0.00193624
Rbm15	-0.132353	0.00195917
Cbx3	-0.13121	0.00198142
Tanc2	-0.138002	0.0020072
Thap8	0.0558779	0.00202203
Pnn	-0.118159	0.00202364
Apbb1ip	-0.0957075	0.00206638
AI480526	-0.0733197	0.00208895
Tmem119	-0.045594	0.00212083
2002-09-01	-0.158073	0.0021316
Atf7ip	-0.183437	0.00216738
Pacsin1	-0.0476926	0.0021947
Nfkbib	0.100184	0.0022181
Fndc7	0.0286328	0.00222916
Nsa2	0.110907	0.00222974
Rlim	0.104497	0.00225336
Nop58	0.0994175	0.00237913
Cd69	0.048151	0.00238401
Aagab	-0.135175	0.00242204
Hpcal1	0.0941885	0.00246771
Mcl1	0.153906	0.0024856
Ppp1r2	-0.115355	0.0025562
Pnp	-0.123187	0.00261705
Atg14	-0.11779	0.00266052
Rnf145	-0.153638	0.00272552
Epb41l3	0.0639073	0.0027495
Kpna3	-0.132763	0.00279811
Eif3e	0.129825	0.00280047
Kpnb1	-0.136875	0.00280668
Tmem144	-0.12135	0.00286203
Zfp182	-0.117714	0.0028743
Babam1	0.0718597	0.00293411
D930030I03Rik	0.0412363	0.00294237
Mib2	-0.136611	0.00295011
Ptger3	-0.0720449	0.00301584
Ppp1cb	-0.143765	0.0030385
Gm2479	0.060145	0.00307642
Cd68	-0.0706792	0.00309848
St3gal6	-0.110432	0.00316699
Ppp1cc	-0.126277	0.00317814
Mtss1	-0.112059	0.00322849
Nasp	0.073625	0.00323282
Ssh2	-0.0995804	0.00324116
Cd36	0.0533812	0.00327201
Fbxw17	0.0956268	0.00333083
Fcgr3	0.0790526	0.00336823
Ogt	-0.120768	0.00337143
Cd9	0.166101	0.00343657
Itgav	-0.144956	0.00367977
Ggta1	-0.124883	0.00368272
Bach2os	0.0738118	0.00370488
Gpx3	0.0250181	0.00373215
Itga4	0.0501815	0.00374311
Rai14	0.0371892	0.0038948
Tbxas1	0.114179	0.00401608
Eif3m	0.109703	0.00402724
Atp6ap2	-0.120051	0.00403382
Comt	0.100447	0.00406004
Mdfic	0.0570882	0.00409024
Smpdl3a	0.100864	0.00409569
Fbxl4	-0.0847464	0.00418425
Ube2h	-0.16759	0.00428382
Ccdc162	-0.0650069	0.00441458
Kcnk6	-0.12247	0.00442177
mt.Cytb	0.118361	0.00444009
Nup214	-0.144286	0.00468881
Alkbh2	0.0744894	0.00471357
Gpatch4	0.0688063	0.00482991
Tap1	0.136153	0.00514408
Scap	-0.0981091	0.00531179
Zfp24	-0.12051	0.00532473
Iqgap1	0.0670441	0.00542261
Ddx3y	-0.179665	0.00545145
Ptpn1	0.156652	0.00546145
Pbxip1	0.113278	0.0055809
Dtx4	-0.123346	0.00560236
Snapin	-0.13568	0.00565395
Ctc1	-0.142844	0.00566072
Srpr	-0.132358	0.00566185
Prkce	-0.085471	0.00568069
Mtif2	-0.118345	0.00568379
Chordc1	0.104944	0.00580786
Adam17	-0.15149	0.00592142
Col6a3	0.0456332	0.00618126
Xlr4b	-0.0656244	0.00624036
Map7d1	-0.136931	0.0062703
Cdc42ep3	0.100397	0.00627846
Gm3278	-0.0444888	0.00629183
Pqlc3	0.0364862	0.00635596
Tmem68	-0.134738	0.00650527
Usp22	-0.115043	0.0065387
Bhlhe40	0.0248389	0.00662207
Lcp1	0.174149	0.00664745
Gm10282	-0.0803767	0.00665619
Oas2	0.0187772	0.00671514
Acss1	-0.107783	0.00672
Eng	-0.142398	0.00679808
Nid2	-0.0554068	0.00683581
Ino80d	-0.156384	0.00688688
Trim30a	0.155064	0.00694777
Lilra5	0.129661	0.00696117
Trim35	-0.130695	0.00707121
Srsf9	-0.126339	0.00707549
Gpbp1	-0.127235	0.00707903
X4833445I07Rik	0.0410968	0.00709842
Pydc3	0.0190265	0.00720028
Thap2	-0.108971	0.0073287
Trim8	-0.15706	0.00739895
Actn1	-0.0835636	0.00755625
P2rx1	-0.0542446	0.00762864
Tm2d2	-0.119788	0.00770705
Hiat1	-0.111986	0.00784154
Gm10146	-0.0924388	0.0079531
Pnisr	-0.107993	0.0080133
Tfeb	0.101321	0.0083107
Tor4a	-0.125331	0.00837035
Tnfrsf1b	-0.159317	0.00849915
Cd300lf	0.0512272	0.00859531
Gm9776	-0.0626103	0.00865978
Cox6b2	0.0337963	0.0087916
Tpr	0.144178	0.00896374
Cdc42	-0.0859742	0.00899786
Relb	0.0924932	0.00913302
Cd79b	-0.13517	0.00916756
X4930532G15Rik	0.0431044	0.00950528
Tulp4	-0.138092	0.00966226
Tmem206	-0.133482	0.00970132
Mcemp1	0.0272215	0.00983666
Nudt5	-0.14077	0.00994986
Atf6b	-0.153264	0.0105591
Iqgap2	0.023825	0.0107731
Zmpste24	-0.153198	0.0108265
Sub1	-0.113995	0.0109969
Gmfb	-0.0898026	0.0112414
Lxn	0.0825244	0.0113042
Ap2a1	-0.115003	0.0113887
Coq10b	0.0854591	0.0114658
Bin2	-0.0970912	0.0114992
Prps2	-0.102217	0.0115716
Plin2	0.100811	0.0116207
Prkar1b	0.0841718	0.01182
Kcnj9	0.0566719	0.0118778
Arl11	0.100074	0.0119627
Plcg2	-0.113219	0.0120092
Atp5h	0.109155	0.0120607
Arpc3	0.101687	0.0121271
BC031181	-0.127814	0.012362
Cd163	0.037712	0.0126564
Atp6v0a2	-0.141433	0.0127653
Lgals9	-0.115741	0.0130308
Baz1a	0.111355	0.0132322
Csnk2a1	-0.123125	0.0132646
Arl1	-0.147192	0.0134167
Tbcc	-0.135393	0.0134683
Appl2	-0.100869	0.0134889
Tmem258	-0.152238	0.0136049
Fubp1	-0.149583	0.0137224
Tspan17	0.0391534	0.0137252
Arpc5l	-0.155807	0.0137631
Il15ra	0.111202	0.0138331
Srsf6	0.132981	0.0140844
Ccpg1	-0.124028	0.0141507
Lag3	-0.0921107	0.014577
Api5	-0.143698	0.0146564
Ncl	0.141554	0.0147932
X2810454H06Rik	0.0730582	0.0149291
Arl10	-0.0901332	0.0156713
Eno1b	-0.113579	0.0158269
Spsb1	-0.0984309	0.0160873
Msr1	0.0385204	0.0161029
Galnt1	-0.141773	0.0163336
X1600002K03Rik	0.081878	0.0165673
Rassf1	0.107604	0.0167018
Gtpbp6	0.0976985	0.0168875
Arl6ip4	-0.148444	0.0169222
Gm28731	0.0279042	0.0170594
Selk	-0.111802	0.0174791
Atxn7l3b	-0.12015	0.0177165
Pdcd4	-0.116222	0.0178821
Map3k1	-0.130156	0.0182327
Ctla2a	0.0196414	0.0182453
Mbnl1	0.0981404	0.0184653
Wdr33	-0.132327	0.0185434
Gm5468	0.027549	0.0186
Atp5g2	-0.0704194	0.0191231
Aldh1l1	0.0172515	0.0193046
Lbr	-0.12081	0.0193338
Rhbdd1	-0.0885673	0.0194782
Chic1	0.0411724	0.0197308
Tubb2a	0.0960552	0.0204768
Brd7	-0.11806	0.0207592
Dnajc25	0.0947648	0.0211806
Srpk3	-0.104136	0.0212849
Ifi47	0.0540148	0.021379
Tspyl2	0.0750107	0.0215855
C3ar1	0.156088	0.0217223
Dock10	-0.115466	0.0221285
Pcyox1	-0.123243	0.0233088
Pla2g16	0.085064	0.0247941
Top1	0.138939	0.0248056
Txlng	0.0696823	0.0248288
Mvb12b	-0.0896245	0.024963
Ctr9	-0.097132	0.0250296
Slamf9	0.153563	0.0251194
Gbp2	0.0594433	0.0251892
Tnfrsf17	-0.132901	0.0257018
Ngfrap1	0.0678383	0.0257837
Chchd2	0.121267	0.0264906
Slc7a4	0.0319603	0.0272264
St14	0.066393	0.0284471
Pald1	-0.133678	0.0285535
Nav3	-0.132708	0.0290555
Athl1	0.0487655	0.0294605
Slc35e4	0.0396721	0.0300941
Snx13	-0.0715412	0.0304737
Zkscan1	-0.0931359	0.0306669
Hes1	0.104459	0.0306815
Thap1	0.069548	0.0307341
Galnt12	-0.137133	0.0309005
Maff	0.0276998	0.0309037
Tmem184b	-0.122813	0.0311768
B430306N03Rik	0.0864455	0.0314894
Cbfa2t2	-0.103216	0.0317603
Rora	0.0711509	0.031924
Snta1	-0.133069	0.0321328
Jak1	-0.098779	0.0326537
Nes	0.0605733	0.0328694
Tmem263	-0.0606465	0.0328784
Rpl28	0.123915	0.0337538
Arf3	-0.106024	0.0337717
Prkar1a	-0.133749	0.0341929
Rab10	-0.149924	0.0346611
Tmem9b	-0.136057	0.0350536
Cd44	0.0279816	0.0352733
Sf3b1	0.113013	0.0357209
Slbp	-0.119173	0.0357986
X2310033P09Rik	0.0984302	0.0362129
Npm3	0.0941094	0.0370108
Alox5	0.0715711	0.0371985
Hsd17b12	0.118258	0.0377332
Ap3m1	-0.112614	0.0378403
AI504432	0.029632	0.0387502
Zranb2	-0.13749	0.0388652
Ptprj	-0.116694	0.0390947
Rpl34	0.0926093	0.0392121
Psap	-0.064616	0.0392395
Ppp3ca	-0.128156	0.0396244
Calhm2	0.0997952	0.0407554
Txn1	0.112121	0.0411125
Arpp19	-0.13699	0.0418059
Ubxn1	0.110653	0.0422029
Mpp1	0.0856634	0.0423879
Stap1	0.0357283	0.0426382
Gm8186	-0.12492	0.0428664
Tor1aip1	-0.117791	0.042903
Gng10	-0.0474048	0.0432905
Snrpc	0.133138	0.0437301
Smim1	-0.0909883	0.0441448
Dynlt1c	-0.0939012	0.0443625
Qrich1	-0.147296	0.0446488
Ak1	0.101473	0.0446587
Crebzf	-0.0783353	0.0450399
Ciart	0.0349242	0.0451127
Rnf215	0.136917	0.0454734
Man2b2	-0.11618	0.0458806
Nxf1	-0.122461	0.0466383
Mtmr2	-0.0911004	0.0466714
Gm15232	-0.0749612	0.0471831
Prr5l	0.0568898	0.047283
Hsf2	-0.0718701	0.048487
Gm2044	-0.0423671	0.0488954
H2.Ob	0.0845489	0.0490598
Rnf10	-0.123438	0.0491753
Slc4a7	-0.0939045	0.0496216
Tma7	-0.125268	0.0496764
Cenpf	0.0493275	0.0497135
Zc2hc1a	0.0486785	0.049959

## Sheet:  Table 5 
Supplementary table 5: Ligand Receptor pair specificity within different experimental conditions
Cell type of origin	Cell type receiving	Ligand Receptor Pair	Status
Astrocytes	Astrocytes	MDK_SDC4	Significant in both conditions
Astrocytes	Astrocytes	MDK_PTPRZ1	Significant in both conditions
Astrocytes	Astrocytes	MDK_LRP1	Significant in both conditions
Astrocytes	Astrocytes	PTN_PTPRZ1	Significant in both conditions
Astrocytes	Astrocytes	PTN_SDC4	Significant in both conditions
Astrocytes	Astrocytes	PSAP_GPR37L1	Significant in both conditions
Astrocytes	Astrocytes	CADM1_CADM1	Significant in both conditions
Astrocytes	Astrocytes	NCAM1_FGFR1	Significant in both conditions
Astrocytes	Astrocytes	NCAM1_NCAM1	Significant in both conditions
Astrocytes	Astrocytes	CDH2_CDH2	Significant when running is introduced only
Astrocytes	Astrocytes	PTN_SDC2	Significant when running is introduced only
Astrocytes	Astrocytes	MDK_SDC2	Significant when running is introduced only
Astrocytes	Oligodendrocytes	MDK_NCL	Significant in both conditions
Astrocytes	Oligodendrocytes	PTN_NCL	Significant in both conditions
Astrocytes	Oligodendrocytes	PSAP_GPR37	Significant in both conditions
Astrocytes	Oligodendrocytes	CADM1_CADM1	Significant in both conditions
Astrocytes	Oligodendrocytes	NCAM1_NCAM1	Significant in both conditions
Astrocytes	Oligodendrocytes	NCAM1_NCAM2	Significant in both conditions
Astrocytes	Oligodendrocytes	CDH2_CDH2	Significant when running is introduced only
Astrocytes	Microglia	MDK_LRP1	Significant in both conditions
Astrocytes	Microglia	MDK_NCL	Significant in both conditions
Astrocytes	Microglia	PTN_NCL	Significant in both conditions
Astrocytes	Microglia	CADM1_CADM1	Significant with aging only
Endothelial Cells	Astrocytes	PTN_PTPRZ1	Significant in both conditions
Endothelial Cells	Astrocytes	PTN_SDC4	Significant in both conditions
Endothelial Cells	Astrocytes	GAS6_MERTK	Significant in both conditions
Endothelial Cells	Astrocytes	PSAP_GPR37L1	Significant in both conditions
Endothelial Cells	Astrocytes	FN1_SDC4	Significant in both conditions
Endothelial Cells	Astrocytes	PTN_SDC2	Significant when running is introduced only
Endothelial Cells	Astrocytes	COL4A1_SDC4	Significant when running is introduced only
Endothelial Cells	Endothelial Cells	CDH5_CDH5	Significant in both conditions
Endothelial Cells	Endothelial Cells	ESAM_ESAM	Significant in both conditions
Endothelial Cells	Endothelial Cells	JAM2_JAM2	Significant in both conditions
Endothelial Cells	Endothelial Cells	MPZL1_MPZL1	Significant in both conditions
Endothelial Cells	Endothelial Cells	OCLN_OCLN	Significant in both conditions
Endothelial Cells	Endothelial Cells	PECAM1_PECAM1	Significant in both conditions
Endothelial Cells	Endothelial Cells	SEMA7A_ITGB1_ITGA1	Significant in both conditions
Endothelial Cells	Endothelial Cells	SEMA3C_NRP1_PLXNA2	Significant when running is introduced only
Endothelial Cells	Endothelial Cells	COL4A1_ITGA1_ITGB1	Significant when running is introduced only
Endothelial Cells	Microglia	ICAM2_ITGAM_ITGB2	Significant in both conditions
Endothelial Cells	Microglia	JAM2_F11R	Significant in both conditions
Endothelial Cells	Microglia	GAS6_MERTK	Significant in both conditions
Endothelial Cells	Microglia	APP_CD74	Significant with aging only
Oligodendrocytes	Astrocytes	PTN_PTPRZ1	Significant in both conditions
Oligodendrocytes	Astrocytes	PTN_SDC4	Significant in both conditions
Oligodendrocytes	Astrocytes	PSAP_GPR37L1	Significant in both conditions
Oligodendrocytes	Astrocytes	CADM1_CADM1	Significant in both conditions
Oligodendrocytes	Astrocytes	NCAM1_FGFR1	Significant in both conditions
Oligodendrocytes	Astrocytes	NCAM1_NCAM1	Significant in both conditions
Oligodendrocytes	Astrocytes	SEMA4D_PLXNB1	Significant when running is introduced only
Oligodendrocytes	Astrocytes	PTN_SDC2	Significant when running is introduced only
Oligodendrocytes	Astrocytes	CDH2_CDH2	Significant when running is introduced only
Oligodendrocytes	Endothelial Cells	PTN_NCL	Significant in both conditions
Oligodendrocytes	Endothelial Cells	JAM3_JAM2	Significant in both conditions
Oligodendrocytes	Endothelial Cells	MPZL1_MPZL1	Significant in both conditions
Oligodendrocytes	Endothelial Cells	SEMA6A_PLXNA2	Significant when running is introduced only
Oligodendrocytes	Microglia	PTN_NCL	Significant in both conditions
Oligodendrocytes	Microglia	JAM3_F11R	Significant in both conditions
Oligodendrocytes	Microglia	APP_CD74	Significant with aging only
Oligodendrocytes	Microglia	JAM3_ITGAM_ITGB2	Significant with aging only
Microglia	Microglia	F11R_F11R	Significant in both conditions
Microglia	Microglia	GAS6_MERTK	Significant when running is introduced only
Microglia	Oligodendrocytes	GRN_SORT1	Significant in both conditions
Microglia	Oligodendrocytes	PROS1_TYRO3	Significant in both conditions
Microglia	Oligodendrocytes	PSAP_GPR37	Significant in both conditions
Microglia	Oligodendrocytes	ENTPD1_ADORA1	Significant in both conditions
Microglia	Oligodendrocytes	F11R_JAM3	Significant in both conditions
Microglia	Oligodendrocytes	VSIR_IGSF11	Significant in both conditions
Microglia	Oligodendrocytes	GAS6_TYRO3	Significant when running is introduced only

## Sheet:  Table 6  
Supplementary table 6: Gene markers used to identify microglia sub-type.
				Reference used for cell type identification
Cell type	Marker used:	Author	Publication date	Jounal	Title	PMID
Homeostatic microglia	Cx3cr1	Hsiao, C.-C. et al.	2021	Front. Immunol.	GPCRomics of Homeostatic and Disease-Associated Human Microglia.	34054860
Homeostatic microglia	P2ry13
	P2ry12
	Gpr34
Inflammatory Microglia	Ccl4	Hammond, T. R. et al.	2019	Immunity	Single-Cell RNA Sequencing of Microglia throughout the Mouse Lifespan and in the Injured Brain Reveals Complex Cell-State Changes.	30471926
Inflammatory Microglia	Ccl3	Jurga, A. M. et al.	2020	Front. Cell. Neurosci	Overview of General and Discriminating Markers of Differential Microglia Phenotypes.	32848611
Inflammatory Microglia	Ccl2
Inflammatory Microglia	Ccl5
Disease associated Microglia	Spp1	Deczkowska, A. et al.	2018	Cell	Disease-Associated Microglia: A Universal Immune Sensor of Neurodegeneration.	29775591
Disease associated Microglia	Cst7
Disease associated Microglia	Lpl
Border associated Macrophages	Pf4	Van Hove, H. et al.	2019	Nat. Neurosci.	A single-cell atlas of mouse brain macrophages reveals unique transcriptional identities shaped by ontogeny and tissue environment.	31061494
Border associated Macrophages	Apoe	McKinsey, G. L. et al.	2020	Elife	A new genetic strategy for targeting microglia in development and disease	32573436
Border associated Macrophages	Ms4a7
Border associated Macrophages	Ms4a6c
Border associated Macrophages	Lyz2

## Sheet: Table 7  
Supplementary table 7. DEG identified between Young SED and Aged SED in Astrocytes.
Gene Name	Average Log Fold Change	P value
C4b	0.668804	2.55337e-49
Mt2	-0.294447	7.27697e-26
Id2	-0.388281	2.28921e-21
Ttr	0.417246	3.10805e-18
Fabp7	-0.308834	3.77973e-15
Mt1	-0.194368	2.78607e-13
Fabp5	-0.316497	1.03864e-10
Bambi	0.148602	2.8641e-10
Gm47283	0.262455	6.57276e-10
Dbi	-0.250322	4.00627e-09
C130073E24Rik	0.114898	6.02776e-08
Pantr1	-0.270694	6.4534e-08
Mbp	0.359717	7.70651e-08
Id3	-0.320098	1.84378e-07
Gm17750	-0.191604	2.40663e-07
Etnppl	0.275201	4.54569e-07
Aldoc	-0.19956	4.89511e-07
Spint2	0.0845265	5.41561e-07
Calml4	0.101922	1.35688e-06
Gpx8	-0.157926	1.99321e-06
S100a10	-0.203954	2.18831e-06
Ddx5	0.186424	2.73617e-06
Ndufa4	-0.220013	2.88909e-06
Mt3	-0.16054	4.83784e-06
Ptn	-0.191092	5.32064e-06
Wls	0.193045	9.31826e-06
Folr1	0.0621247	9.78964e-06
Igkc	0.0646258	1.5059e-05
Cirbp	-0.173378	1.84574e-05
Ifi27	0.27858	2.03162e-05
Pde10a	0.208006	2.42487e-05
Cox6a1	-0.215661	3.17529e-05
Kcnk2	-0.188283	3.99909e-05
Gm11627	-0.150833	4.21907e-05
Bst2	0.134169	5.01814e-05
Pea15a	-0.170533	5.38778e-05
Cox8a	-0.204957	0.000105937
Kank1	-0.128486	0.000176468
H2-D1	0.204501	0.000226604
mt-Nd1	-0.0849843	0.000250483
H2-K1	0.236697	0.00029868
Tsc22d4	-0.205579	0.000299297
Pde7b	0.0983962	0.000327571
Rsph1	0.0770807	0.000331226
Baalc	-0.20677	0.00038553
Enho	-0.203017	0.000408139
Id1	-0.168201	0.000603435
Slc25a4	-0.198993	0.000741043
Krt18	0.0372918	0.000811396
Smim22	0.0366572	0.000939201
Gstm5	-0.177711	0.00099337
Selenom	-0.159088	0.00127811
AC149090.1	0.234997	0.00147761
Ifi27l2a	0.0538153	0.00157582
Aldh1a1	-0.133135	0.0015778
Mpc1	-0.200722	0.00170991
Eva1a	-0.201414	0.00174179
Fez1	-0.171093	0.00211004
Hbb-bs	0.0480172	0.00224547
Nde1	-0.161935	0.00233677
Oasl2	0.0527887	0.00264377
2900040C04Rik	0.0588775	0.00264377
Clic6	0.0459706	0.00264377
Thrsp	-0.212963	0.00323991
Hopx	-0.148435	0.003281
1810037I17Rik	-0.179682	0.00346938
Dbp	-0.170674	0.00408248
Atp5g2	-0.181606	0.00474471
Fbln5	0.0624253	0.00546386
Kctd5	-0.110992	0.00553951
mt-Atp6	-0.0669621	0.00632988
Rps5	-0.180321	0.0063576
Otx2	0.0287797	0.00639131
Map1lc3b	-0.185152	0.00714589
Ifit1	0.0671499	0.00738239
Wdr86	0.0317447	0.00745061
Ccl5	0.0599148	0.00745061
Lxn	-0.161341	0.00787989
Hmgcs1	-0.161351	0.0104575
Tmem52	-0.126887	0.0108031
Sostdc1	0.0577769	0.0119962
Rgcc	-0.183592	0.012002
Selenof	-0.173803	0.0124532
Ndufc1	-0.164132	0.0126928
Shisa4	-0.188003	0.0127558
Cpeb4	-0.162284	0.012921
Csrp2	0.0666162	0.0162694
S100a16	-0.183059	0.0187463
Metrn	-0.16531	0.0204275
Hnrnpa2b1	0.190463	0.0205078
Cdh19	0.147539	0.0206669
Tst	-0.154938	0.0246158
Chchd2	-0.184594	0.030909
Mlf1	0.0368834	0.0310088
Kl	0.0432939	0.0333478
Prcd	0.0398311	0.0333478
Rsrp1	-0.158387	0.0356418
Ifitm3	0.173823	0.0372271
Fth1	0.101802	0.0381786
Actg1	-0.164257	0.0406115
Ndufa7	-0.160006	0.0411287
Nfkbia	-0.156373	0.0421025
Ppia	-0.169865	0.0426904
Oaz1	-0.175357	0.0453878
Hspa5	0.216427	0.0472861

## Sheet: Table 8  
Supplementary table 8: DEG identified between Young SED and Aged RUN in Astrocytes.
Gene Name	Average Log Fold Change	P value
Hbb-bs	0.295543	3.53647e-37
Gm47283	0.449166	2.84657e-35
Mt2	-0.297989	1.00727e-21
Etnppl	0.465796	7.2493e-21
mt-Atp6	-0.140247	9.14458e-21
mt-Nd1	-0.178927	2.06389e-20
C4b	0.413305	2.46933e-17
mt-Nd4	-0.163464	6.00752e-17
mt-Co3	-0.134202	1.91996e-16
mt-Co2	-0.167786	2.89022e-16
Pde10a	0.317046	1.17217e-12
C130073E24Rik	0.148728	4.31767e-12
mt-Nd2	-0.189335	6.53744e-12
mt-Cytb	-0.134384	1.0457e-11
Mt1	-0.179473	9.24732e-10
Bambi	0.166558	2.25235e-09
Tmem176a	0.283345	8.36268e-09
Hba-a1	0.088643	1.19266e-08
Hba-a2	0.0868943	1.19266e-08
Mt3	-0.19532	1.57454e-08
Id2	-0.277324	2.62082e-08
Ddx5	0.23868	4.00212e-08
Xist	0.175799	4.96813e-08
Dbi	-0.271647	2.47705e-07
Cox6a1	-0.284646	3.68892e-07
Cox8a	-0.254907	4.92654e-07
Gpx8	-0.19443	8.00497e-07
Grk3	0.273373	2.7835e-06
Pde7b	0.120788	4.83295e-06
F3	0.226269	1.42191e-05
Ndufa4	-0.229087	1.47737e-05
Pantr1	-0.268442	2.54866e-05
AC149090.1	0.243184	7.0968e-05
Herpud1	0.18965	0.000152787
Neat1	0.29596	0.000154835
Rplp1	-0.247197	0.000336576
Fabp5	-0.268378	0.000371754
Hbb-bt	0.0534887	0.000387651
Fbln5	0.0689865	0.000588501
mt-Co1	-0.0893964	0.000594142
Hspa5	0.257761	0.000710824
Atp5j2	-0.251615	0.000745956
Cox4i1	-0.201253	0.000963423
Atp5e	-0.229093	0.00209922
Dclk1	0.140288	0.00218123
Uqcrq	-0.23031	0.00274423
Dst	0.23924	0.00302509
Ndufc1	-0.21457	0.00386563
Uqcr11	-0.229733	0.00405685
Fabp7	-0.220974	0.00538145
Vegfa	0.281653	0.00672903
Rps14	-0.204361	0.00744622
Lhfp	0.19867	0.00926082
Elob	-0.221477	0.0110924
Kcnn2	0.220364	0.0114919
Hnrnpa3	0.204721	0.012691
S100a1	-0.222199	0.0146448
Rps15a	-0.192526	0.023425
Ppp1r1a	-0.119549	0.0281989
Rpe65	0.0354024	0.0340032
Clic1	-0.132104	0.0355447
mt-Atp8	-0.160412	0.0366138
Rpl26	-0.209582	0.049228

## Sheet: Table 9 
Supplementary table 9: DEG identified between Young SED and Aged SED in Endothelial cells.
Gene Name	Average Log Fold Change	P value
Hspa8	0.463481	1.89358e-34
Fmo2	0.413469	7.1024e-22
Hspb1	0.334995	2.58634e-16
H2-Q7	0.222744	4.63649e-15
Stmn2	0.355393	6.44408e-13
Ldha	0.375366	1.57638e-12
Sparc	-0.326333	4.66391e-12
Dnaja1	0.36811	4.85853e-12
Cystm1	0.315683	1.44102e-10
Cxcl12	0.316651	1.64438e-10
Rps27	0.174699	1.78044e-10
Ankrd37	0.300292	3.70527e-10
Aldh2	0.324253	4.23624e-10
Hsp90aa1	0.307206	1.22571e-09
Depp1	0.407848	2.01808e-09
Hspa1a	0.161344	3.75945e-09
Rps29	0.143025	2.70505e-08
Car4	-0.333795	8.38431e-08
Ttr	0.125599	1.04358e-07
Hsp90ab1	0.231089	1.81154e-07
H2-K1	0.317496	1.92813e-07
Lypd1	0.211373	3.96346e-07
mt-Co3	0.0906342	6.95384e-07
Tsc22d3	0.255582	3.64023e-06
mt-Co1	0.0861861	3.95106e-06
Acer2	0.244724	5.15377e-06
Ucp2	-0.290842	5.18035e-06
Apoe	0.265479	1.07769e-05
Itih5	0.26743	1.69189e-05
Adgrl4	0.251187	1.69909e-05
Cd200	0.269079	2.44215e-05
Rflnb	-0.259628	3.51712e-05
H2-Q6	0.115277	4.08926e-05
Hist1h2bc	0.263492	4.19942e-05
Bhlhe40	0.19913	5.40382e-05
Tspan13	0.213812	5.83239e-05
Hmgcs2	-0.235597	0.000132126
Cavin2	0.247562	0.000134765
Mat2a	0.245865	0.000166778
Tpt1	0.132903	0.000205382
Rpl38	0.159327	0.000249676
Itm2b	0.162815	0.00030864
Rpl21	0.161149	0.000311494
Pllp	-0.23918	0.000456228
Gng11	0.189525	0.000535196
Mbp	0.355785	0.000742024
Vwf	0.239371	0.000942451
Aldoa	0.232657	0.00103616
Rasgrf2	0.0638927	0.0011288
Pkm	0.233682	0.0014331
Tm4sf1	0.242789	0.0016821
Ier3	0.214788	0.00227201
Rps14	0.114016	0.00377009
Rpl35	0.173517	0.003844
Tmem252	0.203725	0.00419033
Stmn1	-0.24341	0.00588289
Csrp2	0.23703	0.00687588
Tbc1d4	-0.219339	0.0127847
H2-D1	0.1907	0.0149369
Mcf2l	0.200423	0.0152679
Cpe	-0.188119	0.0179874
Rps8	0.135282	0.0188602
Ramp2	-0.149516	0.019279
Slc40a1	-0.235245	0.0228832
Hes1	0.219305	0.0272619
S1pr1	0.191142	0.0279116
Rcan2	0.085842	0.0292111
Cfh	0.15654	0.0359997
B2m	0.130743	0.036694
Vim	0.2008	0.0395415
Anxa2	0.205736	0.044051
Tmtc2	0.135264	0.0487585

[truncated: 4 more sheets: Table 10 , Table 11, Table 12, Table 13]
